# Supplementary material for: Genome-wide variant-based study of genetic effects with the largest neuroanatomic coverage
Source: BMC Bioinformatics. 2021 Apr 30;22:223. doi: 10.1186/s12859-021-04145-0 (PMC8086096; doi:10.1186/s12859-021-04145-0)
Supplement: Supplementary file 1 — Additional file 1. The pearson correlation of SNPs, SNP pair or SNP sets and 3168 features. [file 12859_2021_4145_MOESM1_ESM.xlsx]

## Sheet: Sheet1
Feature	rs6092321	rs6024860	rs6092321-rs700319	rs6092321-rs10500192-rs4811693	rs429358-rs2640726-rs4621717	rs429358-rs516125-rs4621717	rs429358-rs10933428-rs4621717	rs429358-rs12539907-rs4621717	rs700319	rs10500192	rs4811693	rs12539907
aberrant	0.0463	0.052	0.0627	0.053	0.039	0.0346	0.0324	0.0363	0.0356	0.0034	0.0013	-0.0263
abilities	0.003	0.0579	-0.0257	-0.0123	0.0003	0.0001	0.0023	0.008	-0.0313	-0.013	-0.0172	0.0059
ability	0.0003	0.0304	-0.0582	-0.0277	-0.0762	-0.0818	-0.0742	-0.0733	-0.0941	-0.0877	0.0191	-0.03
able	-0.0172	-0.0106	0.0007	-0.0014	-0.0359	-0.0283	-0.0352	-0.0388	0.028	0.055	0.0152	-0.0247
abnormal	-0.045	-0.0486	-0.0053	-0.0282	0.0131	0.0203	-0.0027	0.0019	0.0627	0.0251	0.0108	-0.0633
abnormalities	-0.0508	-0.0725	0.0119	-0.0271	0.0542	0.0552	0.0428	0.0427	0.0927	0.025	0.0134	-0.0496
abnormality	-0.0866	-0.0918	-0.0075	-0.0389	0.028	0.0347	0.0328	0.0161	0.1202	0.0864	0.0193	-0.0569
absence	0.0176	0.003	-0.0195	-0.0011	-0.0156	-0.0174	-0.0154	-0.0072	-0.0627	-0.0377	0.0093	0.0048
absent	-0.0431	-0.016	-0.0257	-0.0352	-0.0107	-0.009	-0.0139	-0.0134	0.0193	0.002	0.0212	-0.0095
abstract	-0.0104	0.0456	-0.062	-0.0453	0.0141	-0.0009	0.001	0.0165	-0.0679	-0.0709	0.0019	0.0206
abuse	0.0376	0.0201	0.078	0.0544	0.0521	0.0446	0.0452	0.0415	0.0487	0.0193	-0.0201	-0.0052
acc	0.0351	0.0376	0.0623	0.0525	-0.052	-0.0773	-0.0796	-0.0834	0.0306	-0.0258	0.0577	-0.0957
access	-0.0127	0.0115	-0.0695	-0.0413	0.0351	0.0234	0.029	0.0374	-0.0861	-0.0795	-0.0241	0.1039
accompanied	-0.0581	-0.0516	-0.0129	-0.0286	-0.0178	-0.0067	-0.0042	-0.0166	0.0696	0.0662	0.0303	-0.031
accordance	-0.0123	-0.0077	-0.0062	-0.0176	0.0132	0.0144	0.0068	0.0138	0.0017	-0.0196	-0.02	0.0164
according	-0.0196	-0.0291	-0.0427	-0.0279	-0.0366	-0.0503	-0.0343	-0.0417	-0.0427	-0.0263	0.0185	-0.0208
accordingly	0.0349	0.0292	0.0217	0.0314	-0.0177	-0.0223	-0.0116	-0.006	-0.0192	0.0069	-0.0481	0.0203
account	0.0501	0.0298	0.0537	0.0497	-0.0102	-0.0074	-0.012	-0.0113	0.007	-0.0157	-0.0206	0.0216
accounted	-0.0011	0.0151	-0.0125	-0.0085	-0.0084	-0.0027	-0.0129	-0.0133	-0.0224	-0.0252	0.0041	0.0113
accounts	0.0362	0.0159	0.0035	0.0277	-0.029	-0.0462	-0.0267	-0.0302	-0.0654	-0.0353	0.0045	-0.0098
accumbens	0.0534	-0.0185	0.1434	0.1023	0.0777	0.073	0.0903	0.0771	0.1404	0.1135	-0.0397	0.0163
accuracy	-0.001	-0.0022	-0.0298	-0.002	-0.0361	-0.0448	-0.0444	-0.041	-0.0476	-0.0352	0.0744	-0.0125
accurate	0.0718	0.037	0.0295	0.0503	-0.0007	-0.0116	-0.0047	-0.0026	-0.0554	-0.0325	-0.0097	0.0218
accurately	0.0112	0.0234	0.01	0.0101	-0.0248	-0.0402	-0.0285	-0.0266	0.0011	-0.0008	0.0185	-0.0083
achieve	-0.0068	-0.0059	0.0005	0.0007	-0.0045	-0.0111	0.0024	-0.0012	0.0067	0.0163	0.0004	0.0267
achieved	-0.061	-0.0634	-0.0398	-0.0601	0.0031	0.0161	0.0151	0.0119	0.0371	0.0245	0.0013	0.0122
acoustic	0.0748	0.0107	0.0745	0.0746	-0.0223	-0.0212	-0.008	0.0067	-0.0149	0.0241	-0.0184	0.0903
acquired	0.0293	0.0196	0.019	0.0212	-0.0245	-0.0202	-0.0102	-0.0161	-0.0173	-0.031	-0.0138	0.0036
acquisition	-0.0193	-0.0484	0.0351	0.0155	0.0332	0.0433	0.0412	0.0378	0.0655	0.0946	-0.0204	0.0352
act	0.0533	0.0522	0.0194	0.0366	-0.0435	-0.0403	-0.0418	-0.0358	-0.0508	-0.037	-0.0233	0.028
action	-0.0522	-0.0502	-0.0879	-0.0619	-0.1162	-0.1038	-0.107	-0.1074	-0.061	-0.0089	0.0345	-0.04
action observation	-0.0301	-0.0223	-0.0607	-0.043	-0.0482	-0.0349	-0.0453	-0.0398	observation	-0.0502	-0.0165	0.0195
actions	-0.0269	-0.0197	-0.084	-0.0553	-0.0879	-0.086	-0.0825	-0.077	-0.0921	-0.0478	0.0151	-0.0125
activate	-0.0347	-0.0063	-0.04	-0.0382	-0.0206	-0.0224	-0.0359	-0.0354	-0.0083	-0.0103	-0.0047	-0.003
activates	-0.0364	-0.0088	-0.0233	-0.0402	0.011	0.015	0.0143	0.0179	0.022	0.0148	0.0005	0.01
activations	0.0239	0.0462	0.0383	0.03	-0.0396	-0.0305	-0.034	-0.0419	0.0246	0.034	-0.0194	-0.0152
active	-0.0055	0.0113	-0.0006	-0.0033	-0.0739	-0.0587	-0.0576	-0.0587	0.0209	0.0421	0.0146	-0.0237
actively	0.0185	0.028	-0.0024	0.007	-0.0141	-0.0133	-0.0141	-0.0027	-0.0253	-0.025	-0.0015	0.021
activities	-0.0396	-0.0093	-0.0587	-0.0462	-0.0298	-0.0253	-0.028	-0.0313	-0.0467	-0.0314	0.0035	-0.0162
acts	0.0062	0.0171	0.0136	0.0018	-0.0175	-0.0187	-0.0096	-0.0124	0.0161	0.0244	-0.0193	0.003
actual	-0.0012	-0.0006	0.0494	0.0243	-0.0442	-0.03	-0.0251	-0.0339	0.0815	0.0811	-0.0051	-0.0103
actually	-0.0312	-0.0307	-0.0215	-0.0167	-0.0018	0.0072	0.0033	0.0015	0.0169	0.0522	0.0084	-0.0231
acute	0.0064	-0.0175	0.0349	0.0235	0.0324	0.039	0.0452	0.0369	0.0512	0.0267	-0.0075	-0.0231
ad	0.0235	0.0262	-0.0009	0.0159	0.0783	0.0659	0.0654	0.0758	-0.026	-0.0407	-0.0095	0.0059
adaptation	-0.0634	-0.0395	-0.0875	-0.0714	0.0181	0.0131	0.0152	0.0169	-0.0379	-0.0182	-0.0111	0.0421
adapted	0.0548	0.0375	0.0259	0.0416	-0.022	-0.0316	-0.0314	-0.0213	-0.0501	-0.049	-0.0215	0.007
adaptive	0.0445	0.031	0.0821	0.0727	-0.0304	-0.0287	-0.0334	-0.0402	0.0579	0.0756	0.0094	-0.0397
add	-0.0185	-0.0188	-0.0201	-0.0276	-0.0088	-0.0151	-0.0135	-0.0122	-0.0001	-0.0225	-0.0151	0.0164
addiction	0.0212	-0.0109	0.0723	0.0556	0.0293	0.0246	0.0311	0.0277	0.0831	0.0675	-0.0123	-0.0098
addition	-0.0314	0.0028	-0.0237	-0.0262	-0.0209	-0.0224	-0.0178	-0.0207	0.0108	0.0105	0.0143	0.0016
additional	-0.0176	0.0111	-0.007	-0.0145	-0.0098	-0.0108	-0.0044	-0.0064	0.0152	0.0223	-0.011	0.0023
additionally	0.0652	0.0603	0.0546	0.066	0.0077	0.0158	0.0023	0.0096	-0.0157	0.006	-0.001	0.0114
addressed	0.0144	0.047	0.005	0.0114	-0.0067	-0.0356	-0.0204	-0.0124	-0.0137	-0.0282	0.0122	0.0349
adhd	-0.0488	-0.0442	0.0035	-0.0259	-0.0425	-0.0387	-0.0423	-0.0519	0.0687	0.0315	0.0269	-0.0509
adjacent	0.0348	-0.0204	0.0059	0.0238	-0.0562	-0.0501	-0.0495	-0.045	-0.0531	-0.0316	0.0175	0.013
administered	-0.0628	-0.0606	-0.0191	-0.0436	0.0697	0.0724	0.0686	0.0579	0.0806	0.0499	-0.0032	-0.0119
administration	-0.0331	-0.0246	0.0195	-0.007	0.058	0.0595	0.0663	0.0561	0.0941	0.0745	-0.0006	-0.0173
adolescence	0.0052	0.0101	0.0334	0.0251	-0.0032	-0.0024	-0.0055	-0.0095	0.0367	-0.0018	0.0219	-0.0189
adolescent	0.0099	0.0023	0.036	0.0272	-0.0487	-0.0551	-0.0566	-0.0575	0.0226	-0.0123	0.018	-0.018
adolescents	0.0046	0.0142	0.0339	0.0189	-0.0093	-0.0057	-0.0163	-0.0158	0.0259	-0.0121	0.011	-0.0096
adopted	0.0149	0.0158	-0.0016	0.0027	0.0076	0.0068	0.0094	0.0063	-0.0189	-0.0084	-0.0373	0.0055
adult	0.0039	-0.006	-0.0113	-0.0097	0.0008	-0.0044	-0.0079	-0.0043	-0.0283	-0.0572	0.0019	0.0073
adulthood	0.012	0.0107	0.0286	0.019	-0.0125	-0.0084	-0.0188	-0.0173	0.0218	-0.0042	-0.017	-0.0217
adults	-0.028	-0.0234	-0.0306	-0.0314	-0.0232	-0.0274	-0.0391	-0.0372	-0.0041	-0.0274	0.0578	-0.0107
advance	-0.0263	-0.0223	-0.0316	-0.0257	-0.0318	-0.0231	-0.0332	-0.0338	-0.008	-0.0009	0.0356	0.0079
advanced	-0.0044	0.0132	-0.0141	-0.003	-0.0329	-0.0272	-0.0284	-0.0268	-0.0195	-0.0056	-0.006	0.0031
advances	0.0402	0.0094	0.0424	0.046	-0.0252	-0.0195	-0.0198	-0.0209	-0.0182	-0.0024	0.0075	0.004
advantage	0.0577	0.0346	0.0388	0.0648	0.0318	0.0239	0.0309	0.031	-0.031	0.0299	-0.0169	0.0493
affect	0.0473	0.0081	0.062	0.0549	0.0653	0.0532	0.0676	0.0632	0.01	-0.0027	-0.0159	0.01
affected	-0.0277	-0.0507	-0.0012	-0.0202	0.0058	0.0208	0.009	0.0048	0.0376	0.0325	0.0078	-0.022
affecting	0.0244	-0.0021	0.0471	0.0353	0.0389	0.0443	0.044	0.051	0.0331	0.0401	-0.0049	0.0078
affective	0.0846	0.0584	0.1365	0.1037	0.0806	0.0727	0.0831	0.0789	0.0737	0.0431	-0.0507	-0.0088
affects	-0.0222	-0.0348	-0.0363	-0.0233	-0.0287	-0.0227	-0.0432	-0.0442	-0.0281	-0.0266	0.0203	-0.0097
age	-0.0395	-0.0367	-0.0042	-0.0281	0.0132	0.0113	0.0063	-0.0006	0.0539	0.0152	0.0259	-0.0354
age controls	-0.0845	-0.095	-0.0517	-0.0794	0.0166	0.0147	0.0171	0.0101	controls	0.0525	0.0599	-0.0178
age gender	0.0085	0.0029	0.0333	0.0118	-0.0086	-0.008	-0.0142	-0.014	gender	0.0285	0.0043	-0.0229
age groups	0.058	0.0489	0.0321	0.0463	-0.0001	-0.0021	-0.0008	0.004	groups	-0.0303	-0.027	0.0088
age healthy	-0.0126	-0.01	0.0069	0.0021	0.0253	0.0393	0.0393	0.035	healthy	0.0333	0.0466	-0.0038
age sex	-0.0534	-0.0683	-0.0034	-0.023	0.0228	0.0311	0.0291	0.0146	sex	0.0719	0.0599	0.0368
aged	-0.0245	-0.0225	0.0162	-0.0133	0.0468	0.054	0.0506	0.04	0.0653	0.032	0.0344	-0.0119
agent	0.0113	0.0106	-0.0062	0.0005	-0.0235	-0.0288	-0.0227	-0.0227	-0.0237	-0.017	-0.0058	0.0083
ages	-0.016	-0.0248	0.0024	-0.0075	-0.0091	0.002	-0.0204	-0.0176	0.0158	-0.0018	0.0246	0.0099
aging	-0.0204	0.002	-0.005	-0.0105	0.0153	0.0204	0.0163	0.0119	0.0415	0.0262	0.0512	-0.0286
agreement	0.0243	0.0138	0.0243	0.035	-0.0526	-0.0584	-0.0543	-0.0511	-0.001	0.0247	-0.0066	-0.0196
aim	-0.0765	-0.0668	-0.0178	-0.0565	0.0066	0.0105	0.011	0.007	0.0985	0.0642	0.0392	-0.058
aimed	-0.0227	-0.0242	-0.0081	-0.0188	0.0375	0.025	0.0348	0.0277	0.0366	0.0241	-0.0118	-0.0437
aims	0.0105	0.0017	0.0234	0.0177	-0.0306	-0.0216	-0.024	-0.0298	0.0155	-0.001	0.006	-0.0217
al	-0.0013	0.0135	-0.0122	-0.0157	0.0476	0.0183	0.0423	0.0432	-0.0146	-0.0323	-0.0289	0.0439
alcohol	-0.0167	-0.0065	0.0105	-0.0103	0.0077	-0.0247	0.0039	0.0016	0.044	0.0145	0.002	-0.0257
alff	-0.0108	0.0007	-0.013	-0.0199	0.0056	0.0018	-0.0093	-0.0009	-0.0083	-0.0398	-0.0337	-0.0241
algorithm	0.0128	-0.0339	-0.0104	-0.0053	-0.0378	-0.0433	-0.0402	-0.0331	-0.0354	-0.044	-0.0143	0.0042
allele	-0.0523	-0.0843	-0.003	-0.0214	0.0914	0.0827	0.0897	0.0776	0.0828	0.0643	0.0096	-0.0086
allocation	-0.0154	0.0266	-0.0384	-0.0193	-0.0215	-0.0167	-0.0301	-0.0248	-0.0347	-0.0205	0.0384	-0.0186
allow	0.0489	0.0335	0.0277	0.0404	-0.0093	-0.0083	-0.0078	-0.0149	-0.0331	-0.0164	-0.0463	-0.0078
allowed	-0.0206	-0.0185	-0.052	-0.0459	-0.0179	-0.0335	-0.0259	-0.0257	-0.0461	-0.032	0.0033	-0.0021
allowing	-0.0138	-0.0076	-0.0231	-0.012	-0.0399	-0.0428	-0.0383	-0.0472	-0.0116	-0.0087	0.0524	-0.0243
allows	-0.0391	-0.0383	-0.0499	-0.0435	-0.0153	-0.0058	-0.0163	-0.0099	-0.0263	-0.0012	0.0096	0.0203
alpha	-0.0359	-0.0624	-0.0305	-0.0439	-0.0278	-0.0195	-0.0308	-0.0317	0.0115	0.0032	-0.0135	-0.0241
alter	0.0025	-0.0172	-0.0055	-0.0087	-0.0343	-0.0412	-0.0327	-0.0297	0.0025	-0.0106	0.0077	-0.0166
alteration	-0.0083	-0.0063	0.0006	-0.0147	0.0067	0.0211	0.0112	0.0091	0.0022	-0.0176	-0.0294	0.004
alterations	-0.0564	-0.0596	-0.0511	-0.0585	0.0209	0.0163	0.0036	0.0062	0.0122	-0.0259	0.0267	-0.0524
altered	-0.0532	-0.0563	0.0185	-0.0164	0.0362	0.0467	0.0366	0.0279	0.1029	0.0623	0.0118	-0.0692
alternating	0.0243	0.0141	0.0087	0.0171	0.0061	0.0126	0.0119	0.0136	-0.0215	-0.0223	0.0095	0.0113
alternative	0.0238	0.0303	0.0203	0.0248	-0.0452	-0.0533	-0.0486	-0.0423	0.0007	0.0016	0.0031	-0.0037
alters	0.0362	0.0113	0.0037	0.0199	0.006	0.0246	0.0172	0.016	-0.0419	-0.0414	-0.0288	-0.008
alzheimer	0.016	0.0085	0.0022	0.0124	0.0991	0.0888	0.0872	0.0953	-0.0075	-0.0338	-0.0085	0.0058
alzheimer disease	0.0032	0.0008	-0.0081	0.0008	0.1033	0.0931	0.0908	0.0982	disease	-0.0009	-0.0276	-0.0052
ambiguous	0.0206	0.0085	-0.0002	0.0086	-0.0106	-0.0339	-0.0164	-0.0138	-0.0475	-0.0462	-0.0503	0.0461
amnestic	0.0347	0.0331	0.0011	0.0184	0.0691	0.0766	0.0639	0.0722	-0.0324	-0.0307	0.0172	-0.0201
amplitude	-0.0013	0.0003	-0.0202	-0.0228	-0.0308	-0.0199	-0.0292	-0.0266	-0.0298	-0.0357	-0.055	-0.0167
amplitude low	-0.0215	-0.0096	-0.0346	-0.0378	0.007	0.0033	-0.0095	0.0018	low	-0.0175	-0.0539	-0.0368
amplitudes	0.0492	0.051	0.0097	0.0233	-0.0695	-0.0748	-0.0645	-0.0647	-0.0689	-0.0497	-0.0422	-0.023
amygdala	0.0625	0.0313	0.108	0.0816	0.254	0.2395	0.2543	0.2513	0.0759	0.0673	-0.0881	0.0665
amygdala anterior	0.0707	0.0571	0.0943	0.0826	0.1531	0.1348	0.1406	0.144	anterior	0.0383	0.0285	-0.0573
amygdala hippocampus	0.1076	0.0654	0.1224	0.109	0.2208	0.2069	0.2254	0.2272	hippocampus	0.0373	0.0443	-0.0914
amygdala insula	0.0179	0.0013	0.055	0.029	0.1212	0.1233	0.1201	0.1176	insula	0.0687	0.0582	-0.0639
amygdala response	-0.0543	-0.0643	0.005	-0.0288	0.1852	0.1699	0.1804	0.1757	response	0.0887	0.0633	-0.0171
amygdala responses	-0.005	-0.0122	0.0014	0.0013	0.1824	0.1751	0.1864	0.1866	responses	0.0274	0.0575	-0.0289
analysed	-0.0425	-0.0569	-0.0631	-0.0455	-0.0084	-0.0216	-0.0196	-0.0193	-0.0319	-0.0313	0.0569	0.0036
analyses	0.0804	0.0748	0.0909	0.0767	0.0502	0.0489	0.0441	0.0462	0.0241	-0.0035	-0.04	-0.0093
analyze	0.0519	0.0473	0.0342	0.0449	0.0126	0.0205	0.0055	0.0165	-0.034	-0.0137	-0.0326	0.005
analyzed	0.0312	0.0279	0.0249	0.0317	-0.0099	0.0053	-0.0099	-0.0051	-0.0268	-0.0083	-0.0031	0.0066
analyzed using	-0.0524	-0.0267	-0.0379	-0.0454	-0.0329	-0.0179	-0.0344	-0.0339	using	0.0162	0.0251	0.0228
analyzing	0.0357	0.0602	-0.0202	0.0046	-0.0475	-0.0414	-0.0455	-0.0325	-0.0814	-0.0678	-0.024	-0.0026
anatomical	-0.0282	-0.0656	0.0141	-0.008	0.0217	0.0313	0.0379	0.0243	0.0595	0.0564	-0.0292	0.0026
anatomically	-0.0111	-0.0287	-0.0008	-0.0167	0.0459	0.0467	0.0546	0.0522	0.0128	-0.0064	-0.0092	0.0187
anatomy	-0.0418	-0.0693	-0.0035	-0.0208	0.0018	0.0264	0.0177	0.0118	0.0675	0.0708	0.013	-0.0117
anger	0.0698	0.0477	0.0647	0.0666	0.0796	0.0788	0.0788	0.0821	-0.0074	-0.0056	-0.0741	0.0226
angry	-0.015	-0.0165	-0.0137	-0.0187	0.1293	0.1224	0.1263	0.1324	-0.0018	-0.0101	-0.0311	0.0646
angular	-0.0333	-0.0201	-0.0854	-0.0593	-0.0161	-0.0178	-0.0277	-0.0139	-0.068	-0.0832	0.0084	0.0167
angular gyrus	-0.0233	-0.0135	-0.0673	-0.0477	-0.0101	-0.0157	-0.0202	-0.0094	gyrus	-0.0564	-0.0771	0.0077
animal	0.0178	-0.0027	0.071	0.0385	0.129	0.1296	0.1334	0.119	0.1038	0.0892	-0.0779	-0.0075
animals	0.0221	-0.0109	0.0319	0.0263	0.0598	0.0637	0.0646	0.0553	0.0127	0.0014	-0.0104	0.0171
anisotropy	-0.2521	-0.2722	-0.1545	-0.1898	0.0638	0.0621	0.0454	0.0254	0.1518	0.1075	0.0962	-0.0555
anisotropy fa	-0.2456	-0.2647	-0.1513	-0.1864	0.0684	0.0659	0.0464	0.0274	fa	0.1504	0.1068	0.0931
anterior	0.1061	0.0938	0.1513	0.1326	-0.0395	-0.0647	-0.0571	-0.0643	0.063	0.0001	0.0121	-0.0906
anterior cingulate	0.066	0.0606	0.1242	0.0952	-0.0334	-0.0621	-0.0567	-0.0641	cingulate	0.0793	-0.0027	0.0283
anterior hippocampus	0.0729	0.0488	0.049	0.0594	0.1618	0.1718	0.1638	0.1656	hippocampus	-0.0087	0	-0.0564
anterior insula	0.079	0.0633	0.1343	0.1147	-0.083	-0.0801	-0.065	-0.0809	insula	0.0795	0.0784	-0.0165
anterior insular	0.0198	-0.0033	0.0691	0.048	-0.026	-0.0217	-0.0229	-0.0352	insular	0.0683	0.0688	-0.0045
anterior intraparietal	-0.0138	-0.0267	-0.0428	-0.0218	-0.0938	-0.0748	-0.0846	-0.0852	intraparietal	-0.0516	-0.0069	0.0096
anterior medial	0.0243	0.0405	0.0045	0.0184	0.0165	0.0071	0.0039	0.0137	medial	-0.0352	-0.0572	0.0182
anterior posterior	0.0916	0.0761	0.0862	0.0862	0.0073	0.0089	0.0041	0.0074	posterior	-0.0027	-0.0213	-0.0273
anterior prefrontal	-0.0614	-0.022	-0.0612	-0.0591	-0.0429	-0.0345	-0.0439	-0.049	prefrontal	-0.0079	-0.0203	0.1124
anterior superior	0.0333	0.0081	0.012	0.025	-0.0234	-0.0306	-0.0212	-0.012	superior	-0.0452	-0.0146	-0.0154
anterior temporal	0.0716	0.0505	0.0241	0.0411	0.049	0.0383	0.0504	0.0595	temporal	-0.0816	-0.0651	-0.0638
anti	0.045	0.0446	0.0496	0.0436	-0.0153	-0.0294	-0.0317	-0.0294	0.0098	0.0042	-0.0201	-0.0608
anticipation	0.0274	-0.025	0.1305	0.0833	0.0075	0.0193	0.0167	0.0013	0.1556	0.1243	-0.0236	-0.0315
anticipatory	-0.0029	-0.0205	0.0649	0.0381	0.0091	0.013	0.0079	-0.0004	0.1102	0.1096	-0.0055	-0.0344
anxiety	0.0153	-0.0103	0.0674	0.0451	0.1111	0.1065	0.1093	0.1047	0.0758	0.0464	-0.0224	-0.0203
anxiety disorders	-0.0112	-0.02	0.0164	0.0009	0.084	0.0699	0.0836	0.0782	disorders	0.0435	0.0346	-0.0126
apart	-0.0154	-0.0321	-0.0205	-0.0139	0.0054	-0.0112	0.0069	0.0004	-0.0207	-0.0039	-0.0016	-0.004
aphasia	0.0037	0.0017	-0.0187	-0.0049	0.0032	-0.0154	0.0085	0.006	-0.052	-0.0364	0.0266	0.0909
apparent	-0.0145	0.0175	0.0099	0.0003	0.013	0.0315	0.025	0.0228	0.0527	0.0604	-0.0006	-0.0072
appear	-0.0333	-0.0069	-0.0402	-0.0405	0.0166	0.0131	0.0098	0.0118	-0.0124	-0.0194	0.0206	0.0166
appeared	-0.0176	-0.0019	-0.0078	-0.0159	0.0052	0.0133	0.002	0.0105	0.0154	0.0104	-0.0061	0.0247
appears	0.0382	0.0378	0.0149	0.0267	0.003	0.0189	0.0114	0.0113	-0.0237	-0.0036	-0.0044	0.0122
application	0.047	0.024	0.0493	0.0533	-0.0559	-0.059	-0.0567	-0.058	-0.0028	0.0074	0.01	-0.0497
applied	0.0482	0.0149	0.0536	0.0453	-0.0758	-0.0899	-0.0735	-0.07	0.0011	0.0099	-0.0138	-0.0325
apply	0.0362	0.0516	0.0253	0.0338	-0.0082	0.0033	-0.0155	-0.0126	-0.0262	-0.0367	-0.0373	-0.0149
applying	-0.0132	-0.017	-0.0009	-0.0132	0.0049	0.0057	0.0035	0.0055	0.0134	0.0069	-0.0307	0.0072
appraisal	0.0123	-0.0042	0.0097	0.0116	0.056	0.0574	0.0503	0.0473	0.0015	0.0047	0.0021	0.0003
approach	0.0806	0.0522	0.055	0.0692	-0.0017	0.0032	-0.009	0.0078	-0.0478	-0.0328	-0.0574	0.0204
approaches	0.0466	-0.0089	0.0333	0.0439	-0.0735	-0.08	-0.0775	-0.0711	-0.0317	-0.0358	0.0113	-0.0039
appropriate	-0.0053	0.0055	-0.0024	0.0054	-0.0202	-0.0225	-0.0221	-0.0232	0.003	0.0124	0.0241	-0.0198
approximately	-0.0101	-0.0223	-0.0215	-0.0097	-0.0316	-0.028	-0.0408	-0.0375	-0.0239	-0.0026	0.0349	-0.0025
architecture	0.0554	0.0494	0.0153	0.0369	-0.0037	-0.0198	-0.0211	-0.0069	-0.0627	-0.0698	-0.0113	0.0133
argue	0.0272	0.0236	-0.0328	0.0065	-0.0633	-0.0526	-0.055	-0.0481	-0.1087	-0.0704	0.0082	0.0428
arise	0.0469	0.036	0.0285	0.0398	0.0171	0.0043	0.0141	0.0183	-0.0356	-0.0384	-0.0059	0.0515
arithmetic	-0.081	-0.0405	-0.0905	-0.0838	0.0052	0.0028	-0.002	-0.0062	-0.013	-0.0326	0.0268	0.0103
arm	-0.0742	-0.1013	-0.0957	-0.0754	-0.094	-0.062	-0.0853	-0.0908	-0.0216	0.0307	0.0371	-0.058
arousal	0.0957	0.0796	0.1253	0.1111	0.1055	0.1041	0.1078	0.1009	0.0521	0.0414	-0.0566	-0.0184
arterial	-0.0387	-0.0569	-0.0067	-0.0111	-0.0423	-0.0353	-0.0413	-0.0448	0.0366	0.0358	0.0072	-0.0569
arterial spin	-0.0236	-0.0465	0.0075	0.0022	-0.0433	-0.0366	-0.0394	-0.0423	spin	0.0346	0.0333	0.0012
articulatory	-0.0156	-0.0203	-0.0028	-0.0057	-0.0325	-0.0382	-0.033	-0.0367	0.0086	0.0333	0.0255	0.0389
asd	0.0198	0.0166	0.0036	0.0118	0.0394	0.0366	0.0293	0.0407	-0.0281	-0.0289	0.0021	0.0026
asked	-0.0401	-0.0018	-0.0724	-0.0489	0.0036	0.0039	-0.0002	-0.0004	-0.0515	-0.0369	0.023	0.0033
aspect	0.0212	0.0394	-0.001	0.009	-0.0211	-0.0287	-0.0363	-0.0304	-0.0322	-0.033	-0.0011	0.0148
aspects	0.0689	0.0565	0.026	0.0367	-0.0093	-0.0139	-0.0033	0.0084	-0.063	-0.0569	-0.0337	0.0391
assess	-0.0403	-0.0555	-0.0115	-0.0308	-0.0127	-0.0136	-0.0112	-0.0214	0.0504	0.008	0.0288	-0.0524
assessed	0.0229	-0.0147	0.0539	0.0434	0.0543	0.0469	0.0644	0.0589	0.0545	0.0438	-0.0195	-0.0194
assessed using	0.0276	0.0105	0.0328	0.0287	-0.0193	-0.0224	-0.0148	-0.023	using	0.0162	0.0079	0.0048
assessing	0.0059	0.0164	0.0077	0.0082	-0.0039	-0.0175	-0.0127	-0.0128	-0.0056	-0.0064	-0.0419	-0.0009
assessment	-0.0384	-0.0272	0.0533	0.0056	0.0202	0.0241	0.0314	0.0139	0.1391	0.0811	0.026	-0.0413
assessments	-0.0359	-0.0489	0.0003	-0.0169	0.0298	0.0456	0.0394	0.0241	0.0575	0.0365	0.0197	-0.028
assigned	0.0362	0.04	0.0362	0.0388	0.0418	0.0491	0.0402	0.0444	-0.0067	-0.0135	-0.0348	0.0033
association	0.0114	-0.0144	0.0331	0.0229	0.0302	0.0217	0.0315	0.0217	0.0267	0.0076	-0.0024	-0.011
associations	-0.0014	0.0241	0.0298	0.0066	0.1356	0.1348	0.1433	0.1379	0.0545	0.0236	-0.0334	0.0164
associative	-0.0412	-0.0462	0.0044	-0.0078	0.1364	0.1532	0.1462	0.1354	0.0847	0.0965	0.0334	0.0188
assume	0.0034	-0.0017	0.0039	0.0019	0.0043	0.0086	0.0126	0.0094	-0.0035	0.0113	-0.0034	0.0117
assumed	0.0005	-0.0031	-0.0349	-0.021	0.0025	-0.0039	0.0069	0.0051	-0.0585	-0.0616	-0.0321	0.0014
assumption	-0.0201	-0.0177	-0.0089	-0.024	0.0091	0.0193	0.0154	0.0145	0.0109	0.0037	-0.0055	0.013
asymmetry	-0.0656	-0.0847	-0.086	-0.0863	-0.0108	-0.007	-0.0133	-0.0131	-0.032	-0.0068	-0.0207	0.0161
atrophy	-0.0051	-0.028	0.0185	0.006	0.0861	0.0863	0.0927	0.0885	0.0306	-0.002	0.0045	-0.0123
attempt	-0.0326	-0.0148	0.0088	-0.0033	-0.0294	-0.0273	-0.016	-0.0234	0.075	0.0739	0.0592	-0.0136
attempted	-0.0171	-0.0079	-0.0203	-0.0179	-0.0525	-0.069	-0.0504	-0.0529	-0.0036	-0.013	0.0425	-0.0338
attend	-0.0343	0.0256	-0.0577	-0.0455	0.0046	0.0037	0.0021	0.0102	-0.027	-0.0171	0.0074	0.0125
attended	-0.0245	0.0354	-0.0873	-0.0538	-0.0124	-0.0081	-0.0331	-0.0173	-0.1072	-0.0827	-0.0017	0.0383
attending	-0.0064	0.0106	-0.0423	-0.0304	-0.0127	-0.0164	-0.0222	-0.0122	-0.0607	-0.0731	-0.0003	0.0257
attention	-0.0759	-0.014	-0.1195	-0.086	-0.0928	-0.0712	-0.1115	-0.1035	-0.0709	-0.0528	0.0965	-0.0526
attention deficit	-0.0527	-0.0409	-0.0014	-0.023	-0.0237	-0.0258	-0.0296	-0.0356	deficit	0.0706	0.0405	0.033
attention network	-0.02	0.0246	-0.0577	-0.0273	-0.068	-0.054	-0.0796	-0.072	network	-0.051	-0.044	0.0562
attention task	-0.012	-0.0033	-0.0132	-0.0052	-0.0336	-0.0223	-0.0341	-0.0308	task	0.0005	-0.0087	0.0452
attentional	-0.0647	-0.0152	-0.1003	-0.0684	-0.0852	-0.0755	-0.0995	-0.0959	-0.0642	-0.0352	0.1013	-0.0296
attentional control	-0.0779	-0.0516	-0.0905	-0.0778	-0.0493	-0.0549	-0.0674	-0.0707	control	-0.0262	-0.0197	0.0917
attenuated	0.0088	0.0132	0.0496	0.0316	0.0417	0.0375	0.0345	0.029	0.0603	0.0315	-0.0034	-0.0111
attenuation	0.0523	0.0528	0.0388	0.0396	0.0197	0.0326	0.0162	0.0251	-0.018	-0.014	-0.0495	0.0064
attributed	-0.0069	-0.0079	0.0141	0.0011	-0.0007	-0.0046	-0.0011	0.0019	0.0349	0.0177	-0.0059	-0.0143
attributes	0.0063	0.0244	-0.0152	-0.0067	-0.0268	-0.0076	-0.0123	-0.012	-0.0205	-0.0166	-0.0024	-0.0114
attribution	0.0156	0.0065	0.0124	0.0075	0.0179	0.0127	0.0206	0.0255	0.0005	-0.0162	-0.0001	0.0244
atypical	0.0088	0.0152	0.0053	0.0068	0.0012	-0.0072	-0.0078	-0.0028	-0.0179	-0.0212	0.011	-0.0176
audiovisual	0.0638	0.045	0.0097	0.0344	-0.0084	-0.004	-0.0087	0.0101	-0.0955	-0.0465	-0.0507	0.0993
auditory	0.0942	0.0425	0.065	0.08	-0.0366	-0.0355	-0.0245	-0.0066	-0.061	0.0073	-0.0364	0.1113
auditory cortex	0.0858	0.0232	0.0625	0.0756	-0.0188	-0.0167	-0.0136	0.0055	cortex	-0.0532	0.008	-0.0438
auditory stimuli	0.0832	0.0773	0.0354	0.0555	-0.0291	-0.0219	-0.029	-0.0076	stimuli	-0.0766	-0.0435	-0.0386
auditory visual	0.0511	0.0417	0.0243	0.0384	-0.014	-0.0067	-0.0065	0.0057	visual	-0.0562	-0.0147	-0.0445
autism	0.0369	0.0362	0.0095	0.0226	0.0568	0.0496	0.0427	0.0603	-0.0441	-0.0465	0.0076	0.0195
autism spectrum	0.0432	0.044	0.0013	0.0177	0.0452	0.0393	0.0287	0.0447	spectrum	-0.0633	-0.0706	-0.0064
autobiographical	0.1269	0.1096	0.0808	0.1033	0.0792	0.0726	0.0691	0.0843	-0.0517	-0.0694	-0.0455	0.0218
autobiographical memory	0.106	0.0895	0.0738	0.0911	0.0875	0.0818	0.0773	0.0909	memory	-0.026	-0.0411	-0.0402
automated	-0.0146	-0.0292	-0.0235	-0.0227	0.0159	0.0159	0.0253	0.022	-0.0159	-0.0121	-0.0194	0.0017
automatic	-0.0341	0.0022	-0.0486	-0.0386	0.0007	0.0074	-0.0032	0.0058	-0.0128	-0.0055	0.0038	0.0329
automatically	0.006	0.0062	-0.03	-0.0164	0.0301	0.0339	0.0242	0.0329	-0.045	-0.0259	-0.0142	0.0435
autonomic	0.019	0.0246	0.0792	0.0495	0.0055	0.0139	0.0149	-0.0025	0.1009	0.0843	-0.0242	-0.0712
available	-0.0047	-0.0186	-0.0006	0.0027	-0.039	-0.0268	-0.0373	-0.042	-0.0001	0.0143	0.0122	-0.0301
average	0.0012	0.003	0.0046	-0.007	-0.0018	-0.0135	0.0016	-0.0008	0.0012	-0.0181	-0.0434	-0.0087
aversive	0.056	0.0221	0.1022	0.0796	0.111	0.0997	0.108	0.0964	0.0677	0.0586	-0.0597	-0.0016
avoid	-0.0146	-0.0444	0.0139	0.0083	0.0024	0.0037	0.0077	0.0019	0.0469	0.0444	0.0226	-0.0362
avoidance	0.0214	-0.0125	0.0902	0.0524	0.0648	0.0694	0.0712	0.0605	0.0992	0.0651	-0.0357	0.0162
awareness	0.0094	-0.0018	0.0176	0.0137	0.0128	0.0156	0.0054	0.0073	0.0089	0.0057	-0.015	-0.0276
away	-0.057	-0.0476	-0.0272	-0.0453	0.0125	0.018	0.0083	0.004	0.0353	0.0086	-0.0017	-0.0316
axis	0.0275	0.0112	-0.0063	0.0033	0.0899	0.0974	0.0884	0.094	-0.0422	-0.0219	-0.0611	0.0257
ba	-0.0182	-0.0078	-0.0737	-0.0363	-0.0869	-0.0919	-0.0933	-0.1025	-0.1071	-0.0756	0.0589	0.005
ba 44	-0.0175	-0.022	-0.0456	-0.025	0.0053	0.0135	0.0166	0.0044	44	-0.0539	-0.0255	-0.0159
background	-0.0232	-0.0402	0.0277	-0.0009	0.0511	0.0407	0.0334	0.0313	0.0646	0.0015	0.007	-0.0428
balance	0.0321	0.0215	0.046	0.0378	-0.0328	-0.0305	-0.0297	-0.0388	0.0354	0.0367	-0.0226	-0.049
band	-0.0082	-0.0366	-0.0373	-0.0263	-0.0484	-0.0325	-0.054	-0.0459	-0.05	-0.0329	-0.017	-0.01
bands	-0.0256	-0.0492	-0.0583	-0.039	-0.0334	-0.0466	-0.0455	-0.0428	-0.0507	-0.0379	0.0173	-0.0405
basal	-0.0736	-0.088	0.1716	0.0676	0.0182	0.0466	0.0591	0.0209	0.3786	0.3565	0.0416	-0.0739
basal ganglia	-0.0695	-0.079	0.1723	0.0696	0.009	0.0395	0.049	0.011	ganglia	0.3741	0.3552	0.0485
baseline	-0.0148	-0.0211	0.0531	0.0273	-0.0054	0.0021	-0.0001	-0.0167	0.0982	0.0683	0.0444	-0.0427
bases	0.0489	0.0363	0.054	0.0434	0.0084	-0.0007	0.0061	0.0087	-0.0023	-0.012	-0.0375	0.0323
basic	0.0544	0.0332	0.0309	0.0493	-0.0631	-0.0617	-0.0565	-0.0513	-0.0503	-0.0179	0.003	-0.0004
basis	-0.0317	-0.0133	-0.0366	-0.0276	-0.013	-0.0063	-0.0071	-0.0081	-0.0015	-0.0006	0.0457	0.0131
bayesian	-0.044	-0.0312	-0.065	-0.0499	-0.0275	-0.0269	-0.0232	-0.0245	-0.0395	-0.0105	0.0372	0.0099
beginning	-0.0051	-0.0206	0.0059	-0.0025	0.001	-0.0031	0.0081	0.0005	0.022	0.0123	-0.0044	0.0024
behavior	0.0478	0.0655	0.0939	0.0811	-0.0479	-0.0514	-0.0458	-0.0578	0.0611	0.03	0.0203	-0.0912
behavioral	-0.0614	-0.0116	-0.0246	-0.0358	-0.0178	-0.0309	-0.0312	-0.0429	0.0495	0.0364	0.0445	-0.0359
behavioral evidence	0.0198	0.0329	0.0081	0.0231	-0.021	-0.0217	-0.0142	-0.0146	evidence	-0.0248	0.0026	0.0217
behavioral level	-0.0451	-0.0281	-0.022	-0.0212	0.0016	-0.0099	0.0044	0.0001	level	0.0327	0.053	0.0117
behavioral measures	-0.0211	-0.0352	0.0073	0.003	0.036	0.0205	0.0213	0.0209	measures	0.0461	0.0345	0.0361
behavioral performance	-0.0581	-0.0096	-0.0559	-0.059	-0.0371	-0.0466	-0.0522	-0.0531	performance	-0.0029	0.0052	0.0354
behavioral responses	0.011	0.0185	0.0373	0.0309	-0.0295	-0.0282	-0.0133	-0.0287	responses	0.0373	0.0444	0.0211
behaviorally	-0.0042	0.0222	-0.027	-0.0084	-0.003	0.0061	-0.0069	-0.0068	-0.0479	-0.0285	0.0011	-0.0061
behaviors	0.0135	0.0022	0.0859	0.0527	0.0371	0.0298	0.0388	0.0264	0.111	0.0694	-0.0007	-0.0486
behaviour	0.0378	0.0208	0.0407	0.0372	-0.0244	-0.0372	-0.0351	-0.0369	-0.0053	-0.0216	-0.0195	-0.0281
behavioural	-0.0117	0.0073	-0.0294	-0.022	-0.0036	-0.0115	-0.0117	-0.0103	-0.0252	-0.0424	0.0115	0.0078
belief	0.0212	0.0127	-0.006	0.0052	-0.0288	-0.049	-0.0507	-0.0349	-0.0504	-0.0743	0.019	-0.0027
beliefs	0.0443	0.0521	0.0101	0.0301	-0.0203	-0.0411	-0.0383	-0.0235	-0.0514	-0.0696	0.0256	-0.0175
believed	0.0402	0.0258	0.0651	0.0506	-0.0006	0.005	0.0113	0.0091	0.0338	0.0214	-0.0155	-0.0112
beneficial	0.016	0.0075	0.0201	0.0196	-0.0263	-0.0442	-0.0341	-0.0394	0.0141	-0.0041	0.0141	-0.0547
benefit	-0.0244	-0.0236	-0.0353	-0.026	0.0189	0.0251	0.0277	0.0222	-0.013	0.0145	-0.0024	-0.0028
benefits	-0.0231	-0.0358	-0.007	-0.0068	-0.0155	-0.0232	-0.0175	-0.0217	0.022	0.0244	0.0325	-0.027
best	-0.0023	-0.0227	-0.0034	-0.0034	0.0243	0.008	0.0223	0.0209	0.0045	0.011	-0.0403	0.0019
beta	-0.0373	-0.0676	-0.0514	-0.0486	-0.0414	-0.0318	-0.046	-0.045	-0.0204	-0.0232	0.0194	-0.0361
better	0.0271	0.0469	0.0362	0.0321	0.0352	0.0242	0.0434	0.0399	0.0238	0.026	-0.0181	0.0123
better understanding	0.0061	0.0257	0.0383	0.0112	0.011	0.011	0.0256	0.0161	understanding	0.0439	0.0207	-0.0191
bias	-0.0417	-0.0291	-0.0158	-0.0333	0.042	0.0554	0.0384	0.0344	0.0384	0.0264	-0.0099	-0.0162
biased	-0.0256	-0.0151	-0.0288	-0.0293	-0.019	-0.0324	-0.0243	-0.0196	-0.0121	-0.051	0.0177	0.0052
biases	-0.0241	-0.014	-0.0313	-0.0215	0.0222	0.0075	0.0188	0.0109	-0.0136	0.0032	0.0213	0.0273
bilaterally	-0.0453	0.0058	-0.0254	-0.0445	-0.018	-0.0132	-0.0138	-0.0138	0.0345	0.0173	0.0092	0.0031
bilinguals	-0.0161	-0.0092	-0.05	-0.0314	-0.0252	-0.0278	-0.0291	-0.0292	-0.0494	-0.0178	-0.0084	0.0445
binding	-0.0283	-0.0313	0.0017	-0.0156	0.1267	0.1279	0.1339	0.1273	0.0413	0.0385	-0.0212	0.0476
biological	0.0047	0.0198	-0.031	-0.0234	0.0148	0.0149	0.0098	0.0133	-0.0406	-0.0563	-0.0292	0.024
biomarker	-0.0154	-0.0207	-0.0098	-0.0147	-0.0068	-0.0185	-0.0109	-0.0071	0.0003	-0.0112	0.0196	-0.0231
biomarkers	0.0098	-0.0164	0.0141	0.018	0.0053	-0.0096	-0.0046	-0.0022	0.0021	-0.013	0.001	-0.0254
bipolar	-0.0052	-0.0435	0.0269	0.0085	0.0297	0.0215	0.0203	0.0186	0.0337	-0.0103	0.0151	-0.0227
bipolar disorder	-0.0049	-0.0375	0.0227	0.0046	0.0264	0.0183	0.0182	0.0144	disorder	0.0279	-0.0198	0.0274
blind	-0.005	0.0095	-0.0233	-0.0241	0.0265	0.0336	0.0083	0.0249	-0.0233	-0.0406	-0.066	0.0155
block	0.039	0.057	0.0735	0.0589	0.0152	0.0273	0.028	0.0216	0.0571	0.0662	-0.0256	-0.033
block design	-0.007	0.0153	0.0549	0.0194	0.0509	0.0593	0.0693	0.0563	design	0.1027	0.1031	-0.0094
blocked	0.0249	0.0223	0.0344	0.026	0.0314	0.0422	0.0451	0.0377	0.0198	0.0161	-0.0368	-0.007
blocks	0.0016	-0.0051	0.0212	0.0161	0.0198	0.0119	0.0259	0.0179	0.024	0.0476	0.0098	0.0109
blood	-0.0019	-0.0345	0.0531	0.0246	0.0275	0.0303	0.0385	0.0311	0.0831	0.0655	-0.0221	-0.0284
blood flow	-0.0249	-0.0544	-0.0003	-0.0072	-0.0518	-0.0491	-0.045	-0.0479	flow	0.0267	0.012	0.0261
blood oxygen	0.0078	-0.0194	0.0516	0.0308	0.0443	0.0559	0.064	0.0554	oxygen	0.0648	0.0683	-0.0397
blood oxygenation	0.0508	0.0338	0.0448	0.0446	0.0208	0.0081	0.0148	0.0188	oxygenation	-0.0025	-0.0074	-0.0164
bodily	0.0035	-0.0076	-0.0018	-0.0018	0.0142	0.025	0.0178	0.0193	-0.0018	0.0078	-0.054	-0.0314
body	-0.0529	-0.0509	-0.052	-0.0555	-0.0317	-0.0191	-0.0218	-0.0252	0.0014	0.0187	-0.0168	-0.0064
bold	0.0564	0.0132	0.0729	0.0642	-0.003	-0.0008	0.0101	0.007	0.0301	0.0417	-0.0387	-0.0166
bold response	-0.0411	-0.0621	-0.0052	-0.0312	-0.0341	-0.0414	-0.0221	-0.0326	response	0.0583	0.0538	-0.0031
bold responses	0.0525	0.0463	0.0802	0.0626	0.0225	0.0291	0.0324	0.0283	responses	0.0354	0.0237	-0.0704
bold signal	0.0619	0.0389	0.0712	0.063	0.0353	0.0392	0.0416	0.045	signal	0.0282	0.0277	-0.0332
bold signals	0.0432	0.0025	0.0162	0.0218	-0.0107	-0.0245	-0.0091	-0.0011	signals	-0.0463	-0.0442	-0.0486
brains	0.0304	0.0113	-0.0104	0.0124	0.0308	0.0236	0.0276	0.0307	-0.0722	-0.0551	-0.0093	0.048
brainstem	-0.0783	-0.0833	-0.0111	-0.0439	0.0032	0.0523	0.0306	0.0073	0.1127	0.1257	-0.0279	-0.071
brief	0.0136	0.007	-0.0021	0.0056	0.0351	0.0274	0.0295	0.0265	-0.0186	-0.0084	-0.0036	0.0278
broad	0.0203	0.0342	0.033	0.027	-0.0035	0.0046	0.0019	0.0038	0.011	0.0181	-0.0062	0.0059
broader	-0.0319	-0.0212	-0.0286	-0.0363	0.0175	0.0094	0.0161	0.0182	0.0072	0.0013	0.0052	-0.0096
broca	-0.0037	-0.0321	-0.0098	-0.0007	-0.0348	-0.0439	-0.0214	-0.0327	-0.0347	-0.0076	0.022	0.0668
brodmann	-0.0103	-0.0384	-0.0463	-0.0174	-0.0979	-0.0754	-0.0851	-0.0962	-0.0832	-0.0559	0.0618	-0.0232
brodmann ba	0.0109	-0.0103	-0.0209	0.0045	-0.0753	-0.0567	-0.0541	-0.0752	ba	-0.0689	-0.0361	0.027
button	0.042	0.0497	0.0424	0.0489	-0.0512	-0.0551	-0.0505	-0.0506	-0.0066	0.0193	0.0102	-0.0551
calculated	0.0144	-0.0072	0.0189	0.0031	-0.0198	-0.0297	-0.0151	-0.0172	0.0046	-0.0128	-0.0554	-0.0216
calculation	-0.0442	-0.009	-0.0614	-0.0419	-0.0539	-0.0589	-0.0662	-0.0642	-0.0273	-0.0182	0.0292	-0.0332
called	0.034	0.0371	-0.0102	0.0063	-0.0434	-0.056	-0.0627	-0.0496	-0.0671	-0.0622	-0.039	0.0089
callosum	-0.1572	-0.1794	-0.0918	-0.1144	0.0103	0.0129	-0.0056	-0.0218	0.0945	0.0723	0.0549	-0.0361
candidate	-0.0236	-0.0177	-0.0415	-0.0308	-0.0208	-0.0271	-0.0261	-0.0212	-0.0254	-0.0169	0.0167	0.0201
canonical	0.0163	0.0223	0.0031	0.0074	0.0176	0.0118	0.0136	0.0187	-0.0116	-0.0197	0.0281	0.0138
capacity	-0.0317	-0.0121	-0.0565	-0.0351	-0.0282	-0.0366	-0.044	-0.0461	-0.0448	-0.0343	0.0498	-0.0297
capture	0.0101	0.0049	-0.0258	-0.0054	-0.019	-0.0166	-0.0151	-0.0161	-0.0543	-0.033	-0.0109	-0.0089
carried	-0.0167	-0.0005	-0.0149	-0.0151	-0.0355	-0.0347	-0.031	-0.0368	-0.0103	0.0055	0.0075	0.0144
carriers	-0.099	-0.1251	-0.0546	-0.0792	0.0655	0.0629	0.0674	0.0572	0.0742	0.055	0.0354	-0.0193
case	-0.0247	-0.033	-0.0575	-0.0353	-0.0188	-0.0239	-0.0258	-0.0199	-0.0528	-0.0343	0.0415	0.029
cases	-0.0271	-0.0259	-0.0554	-0.0413	-0.0231	-0.0241	-0.0166	-0.0226	-0.0488	-0.0492	0.0221	0.0208
categorical	-0.0237	-0.0162	-0.0538	-0.0467	0.0178	0.0221	0.0199	0.0297	-0.0451	-0.0339	-0.0212	0.0511
categories	0.0293	0.056	-0.018	-0.0012	0.095	0.0875	0.0873	0.1018	-0.0688	-0.0504	-0.0609	0.0978
categorization	0.0242	0.0412	-0.033	-0.0102	-0.043	-0.025	-0.0476	-0.0367	-0.0942	-0.0634	-0.0224	0.0305
category	0.0576	0.0942	-0.0064	0.0242	0.0437	0.0412	0.0307	0.0444	-0.1004	-0.066	-0.037	0.0716
caudal	-0.0283	-0.0152	-0.0051	-0.0177	-0.0584	-0.0517	-0.053	-0.0684	0.0543	0.0597	0.0222	-0.0772
caudate	0.006	-0.0797	0.1411	0.0857	0.0329	0.0289	0.0432	0.0157	0.1984	0.1682	0.0099	-0.017
caudate nucleus	-0.007	-0.0631	0.0962	0.0581	0.0032	0.0026	0.0124	-0.0141	nucleus	0.1532	0.1355	0.0323
causal	-0.0572	-0.0677	-0.0758	-0.0716	-0.0302	-0.033	-0.0275	-0.0261	-0.0353	-0.0193	0.0117	0.0232
causal modeling	-0.0539	-0.0529	-0.0485	-0.0526	-0.013	-0.0139	-0.0053	-0.0092	modeling	0.0061	0.0208	0.036
causality	0.0315	0.0169	0.0055	0.0193	-0.0189	-0.0332	-0.0179	-0.0196	-0.0401	-0.027	-0.0036	-0.003
cause	0.0106	0.0043	0.0325	0.0203	-0.0048	0.0157	0.0119	-0.0035	0.0336	0.0302	-0.0059	-0.0134
caused	-0.0257	-0.0235	-0.028	-0.0276	-0.0029	0.0006	0.0071	0.006	-0.0036	-0.0068	0.0158	-0.0024
causes	-0.0246	-0.002	-0.045	-0.0351	-0.048	-0.0388	-0.0489	-0.054	-0.0309	-0.0207	0.0178	-0.0383
center	0.0005	-0.0344	0.024	0.0197	-0.0286	-0.005	-0.0047	-0.0217	0.0423	0.0862	0.0143	-0.0248
centered	-0.0204	-0.0267	-0.0477	-0.0362	0.0061	0.0053	0.0052	0.0063	-0.037	-0.0399	0.0104	0.0024
central	0.0177	0.0247	0.0404	0.034	-0.0298	-0.0077	-0.0183	-0.0285	0.0456	0.0563	-0.0386	-0.0837
central role	0.009	0.0221	0.0228	0.0205	0.0372	0.0278	0.0221	0.0262	role	0.0206	0.0166	0.0181
cerebellar	-0.0812	-0.0067	0.0353	-0.053	0.0971	0.0967	0.103	0.0936	0.2039	0.1313	-0.0444	-0.0192
cerebellum	-0.0685	-0.001	0.0576	-0.0307	0.0476	0.0514	0.0611	0.0482	0.2198	0.1655	-0.0329	-0.0356
cerebral	-0.033	-0.0492	0.0121	-0.0109	-0.0714	-0.0616	-0.055	-0.0656	0.0776	0.0712	0.0341	-0.0587
cerebral blood	-0.0261	-0.0532	-0.0012	-0.0064	-0.035	-0.0362	-0.0284	-0.0321	blood	0.0305	0.0115	0.0225
cerebral cortex	0.0105	0.0004	-0.0015	0.0115	-0.0371	-0.0472	-0.0359	-0.0324	cortex	-0.017	0.001	0.0433
certain	0.0579	0.0189	0.0572	0.0607	0.0081	0.0045	0.0098	0.0132	-0.0018	0.0123	0.0054	0.0093
challenge	0.0212	0.0108	0.0144	0.0207	-0.0068	-0.0006	-0.0064	-0.0088	-0.0202	-0.0158	0.0113	-0.0151
challenges	-0.0351	-0.0132	-0.0371	-0.0396	-0.0398	-0.0292	-0.0267	-0.0461	-0.0055	-0.0083	0.0124	-0.0223
challenging	0.0025	0.0138	-0.0052	0.0027	-0.0201	-0.016	-0.0277	-0.0198	0	0.0189	0.0132	-0.0242
change	-0.0282	-0.0474	0.0101	-0.0043	-0.0003	0.0192	0.0057	0.0003	0.0623	0.0584	0.0092	-0.0156
changed	0.0347	0.038	0.0102	0.0222	0.0012	0.0097	-0.0091	0.0006	-0.0321	-0.0401	-0.0305	-0.0156
changing	-0.0015	-0.0001	-0.0193	-0.0029	-0.0584	-0.0573	-0.0557	-0.0657	-0.024	-0.0049	0.0052	-0.0328
character	-0.0072	0.0119	-0.0234	-0.0121	0.0169	-0.0042	0.0071	0.0141	-0.0333	-0.0289	0.0243	0.055
characteristic	-0.0486	-0.0275	-0.0407	-0.0472	0.0015	0.0058	-0.0041	-0.0062	0.0203	-0.0087	0.0253	-0.0385
characteristics	-0.025	-0.0333	-0.0173	-0.0271	0.0024	0.0101	-0.0064	-0.0006	0.007	-0.002	0.0078	-0.0224
characterization	0.0186	0.0157	0.032	0.0264	0.0333	0.0199	0.0227	0.0237	0.0146	0.0105	-0.0206	-0.0179
characterize	0.0416	0.0582	0.0403	0.0381	-0.0056	-0.0003	-0.0104	-0.0099	0.0048	-0.0069	-0.0384	-0.0471
characterized	0.0115	0.0066	0.0548	0.0375	0.0315	0.0304	0.0351	0.029	0.0735	0.0665	0.0224	-0.0536
characterizing	0.0282	0.0244	0.0127	0.0159	-0.005	-0.0118	-0.0189	-0.0156	-0.0264	-0.036	-0.0173	-0.0188
characters	-0.0454	0.0074	-0.0794	-0.0629	-0.0192	-0.0429	-0.0268	-0.0238	-0.0527	-0.0557	0.0075	0.0561
childhood	0.0014	-0.0083	0.0082	0.0056	0.0151	0.0345	0.014	0.0186	0.0036	0.005	-0.0173	-0.0227
children	-0.0193	-0.0111	-0.0253	-0.0223	-0.0105	-0.0107	-0.0171	-0.0091	-0.0179	-0.0266	0.0114	0.0332
children adolescents	0.0547	0.069	0.0445	0.0463	0.0098	0.0056	0.0135	0.0134	adolescents	-0.0194	-0.0403	-0.014
chinese	-0.0399	-0.0073	-0.0781	-0.0583	-0.0009	-0.0195	-0.0056	-0.0032	-0.0711	-0.0519	0.026	0.072
choice	0.0365	0.0408	0.045	0.0409	-0.0942	-0.104	-0.1006	-0.1002	0.0065	-0.0414	0.0143	-0.0645
choices	0.0267	0.0091	0.0712	0.0511	-0.0408	-0.0406	-0.0454	-0.0443	0.0671	0.0157	0.0212	-0.0459
choose	0.0469	0.0468	0.0393	0.0446	-0.0547	-0.07	-0.0666	-0.0648	-0.0028	-0.0216	0.0097	-0.0652
chosen	-0.0147	-0.0244	0.0266	0.0054	0.0093	0.0193	0.0057	0.0071	0.0693	0.0506	0.0082	-0.026
chronic	-0.049	-0.0874	0.0155	-0.0172	-0.0297	-0.0127	-0.0131	-0.0292	0.0979	0.0752	0.0155	-0.0582
chronic pain	0.0373	0.0119	0.0705	0.0503	-0.0064	0.0001	0.0216	0.0099	pain	0.0571	0.0447	-0.0508
cingulate	0.0782	0.084	0.1178	0.1037	-0.0576	-0.077	-0.0789	-0.0836	0.0602	-0.0164	0.0376	-0.1374
cingulate cortex	0.0634	0.0753	0.0987	0.0835	-0.0527	-0.0723	-0.069	-0.0732	cortex	0.0524	-0.0256	0.0195
cingulate cortices	0.0205	0.0132	0.0602	0.0473	-0.0295	-0.036	-0.0308	-0.0322	cortices	0.0546	0.0212	0.0257
cingulate gyrus	0.0344	0.0425	0.0499	0.0465	-0.0132	-0.0185	-0.0284	-0.0287	gyrus	0.0204	-0.0051	0.0146
circuit	-0.0049	-0.0219	0.0984	0.0526	0.019	0.0375	0.04	0.0229	0.1675	0.1543	0.0094	-0.0582
circuitry	0.0256	0.0092	0.1187	0.0771	0.0225	0.0211	0.033	0.0123	0.1426	0.1185	0.0113	-0.0634
circuits	-0.0207	-0.019	0.0627	0.0321	0.0014	0.0205	0.0177	-0.0005	0.1312	0.134	0.0229	-0.0738
clarify	0.0572	0.0552	0.0129	0.0272	-0.0092	-0.0198	-0.0225	-0.0124	-0.0715	-0.071	-0.0268	0.0107
class	0.0228	0.0217	-0.0311	-0.0097	-0.0063	-0.0118	-0.0072	-0.0012	-0.0773	-0.0676	-0.0168	0.0277
classic	0.0111	0.0225	-0.0044	0.0053	-0.0215	-0.02	-0.0231	-0.0113	-0.0294	-0.0185	0.0141	0.0199
classical	0.0274	0.0396	0.0181	0.0075	0.0625	0.0407	0.0604	0.0626	0.0003	-0.021	-0.0647	0.0245
classification	0.0114	-0.0148	0.0293	0.0159	0.0197	0.0139	0.0242	0.0205	0.0206	0	-0.0157	0.016
classified	-0.0621	-0.0382	-0.0727	-0.0667	0.0158	-0.003	0.0076	0.0065	-0.0215	-0.0255	0.0073	0.0119
clear	0.0536	0.0416	0.0617	0.0585	-0.0293	-0.037	-0.0297	-0.032	0.0101	0.0295	-0.0244	0.0104
clearly	0.0543	0.0274	0.044	0.0496	-0.0147	-0.0198	-0.0124	-0.0141	-0.0161	0.0011	-0.0193	0.0392
clinical	-0.0405	-0.0701	-0.0113	-0.0274	-0.0134	-0.0115	-0.0152	-0.0229	0.0422	0.0075	0.0202	-0.0898
clinically	-0.0642	-0.0548	-0.0037	-0.0361	0.0242	0.0202	0.0312	0.0106	0.0986	0.0664	0.0134	-0.0722
clips	0.0154	0.0083	-0.0165	-0.0066	-0.0081	0.0019	-0.0054	0.001	-0.0576	-0.0414	-0.06	0.0237
close	0.0326	0.0161	0.0012	0.0198	-0.0594	-0.0483	-0.0522	-0.0494	-0.0412	-0.039	0.0104	-0.0047
closed	0.0055	0.0321	-0.0206	-0.0113	-0.0209	-0.017	-0.036	-0.0267	-0.0436	-0.044	-0.0389	-0.0227
closely	0.0065	0.0193	-0.035	-0.0194	0.0034	-0.0091	-0.0004	0.0125	-0.0665	-0.0405	-0.0237	0.0356
cluster	-0.0442	-0.0631	-0.0284	-0.0427	0.0673	0.0816	0.0644	0.0601	0.0221	0.0233	-0.0284	0.0092
clustering	0.0412	0.0081	0.0469	0.0418	0.0064	0.0021	0.011	0.0141	0.0059	-0.0023	0.0019	0.0209
clusters	-0.0201	-0.0581	-0.0145	-0.0223	-0.0155	-0.0079	-0.0154	-0.0285	0.0073	0.0156	-0.0243	-0.0182
code	0.0088	0.0445	-0.0397	-0.0194	-0.0269	-0.0291	-0.0281	-0.0174	-0.0607	-0.0491	-0.0127	0.0308
coding	0.0181	0.0126	-0.0147	0.004	-0.0359	-0.0244	-0.0302	-0.0229	-0.0517	-0.0298	0.0208	-0.0006
cognition	0.0285	0.0571	-0.0263	0.0023	0.0016	-0.007	-0.0151	-0.0014	-0.0818	-0.0906	0.0022	-0.0147
cognitive	-0.0279	0.0242	-0.0547	-0.0409	-0.0262	-0.0548	-0.0512	-0.0487	-0.0384	-0.0641	0.0833	-0.0634
cognitive control	-0.0801	-0.0469	-0.0607	-0.0549	-0.0701	-0.0874	-0.0915	-0.0975	control	0.0221	0.0136	0.1182
cognitive deficits	-0.052	-0.0399	-0.0157	-0.0326	0.0231	0.0255	0.02	0.0165	deficits	0.0563	0.0264	0.0351
cognitive emotional	0.029	0.014	0.0223	0.0166	0.0031	0.0086	-0.0106	-0.0036	emotional	-0.0083	-0.0391	-0.0315
cognitive function	-0.032	0.0064	-0.0457	-0.0429	0.0308	0.0128	0.0271	0.0228	function	-0.017	-0.0219	0.0138
cognitive functions	-0.0364	-0.0107	0.0015	-0.0283	-0.002	-0.0056	-0.0054	-0.0091	functions	0.065	0.0182	0.0228
cognitive impairment	0.0254	0.0243	0.0067	0.0164	0.0763	0.0689	0.0658	0.0746	impairment	-0.0144	-0.0252	-0.0001
cognitive neuroscience	0.0484	0.0386	-0.009	0.0128	-0.0152	-0.0191	-0.0031	0.0056	neuroscience	-0.0849	-0.066	-0.0421
cognitive performance	-0.0365	-0.0195	-0.0049	-0.0302	0.0169	0.0046	0.0049	0.0012	performance	0.0549	0.0021	0.0231
cognitive processes	0.0213	0.0378	0.0028	0.0206	-0.0274	-0.0439	-0.0326	-0.0286	processes	-0.0217	-0.02	0.0493
cognitive task	0.0072	0.063	-0.0027	-0.0093	0.0321	0.0266	0.0331	0.0371	task	-0.0004	-0.0132	-0.0091
cognitive tasks	-0.0416	-0.0194	-0.0298	-0.0366	0.0165	0.0183	0.0034	0.0019	tasks	0.018	0.0088	0.0206
cognitively	-0.0539	-0.0504	-0.041	-0.0406	0.0099	0.0022	-0.0113	-0.002	0.0282	0.0012	0.0716	-0.0417
coherence	-0.0065	-0.0078	-0.044	-0.024	-0.0305	-0.0394	-0.0426	-0.0328	-0.0594	-0.0552	-0.0128	0.0013
coherent	0.0775	0.0957	0.0081	0.0347	-0.0345	-0.0468	-0.0403	-0.0208	-0.0906	-0.1068	-0.032	0.0248
cohort	-0.0369	-0.0607	-0.0332	-0.0345	0.0327	0.0183	0.0313	0.0304	-0.0009	-0.0095	0.0021	0.016
collected	0.0289	0.0043	0.0258	0.0271	-0.0073	-0.0042	-0.0089	0.0005	-0.0137	-0.0145	-0.0427	0.0001
collectively	0.0443	0.0489	0.0157	0.0326	0.005	-0.0012	0.0008	-0.0029	-0.0328	-0.0194	-0.0112	0.0033
color	-0.0511	0.0153	-0.1035	-0.0738	-0.0304	-0.043	-0.0491	-0.0438	-0.0803	-0.0636	0.0338	0.0074
combination	-0.0142	-0.0279	0.0031	-0.0075	-0.0133	-0.0206	-0.0044	-0.0094	0.0233	0.0208	-0.0056	-0.0058
combinations	0.0678	0.0537	0.0512	0.0611	-0.0099	-0.0136	-0.016	-0.01	-0.0234	-0.0209	-0.0202	0.0241
combined	-0.0019	-0.02	-0.0218	-0.0086	0.0134	0.0207	0.0165	0.0199	-0.0408	-0.0225	0.0172	0.0346
combining	-0.0117	0.0103	-0.0093	-0.0072	0.0132	0.0168	-0.0017	0.0057	-0.0082	-0.0006	0.0055	0.0241
common	0.0313	0.0404	0.0224	0.0315	-0.0291	-0.0451	-0.048	-0.0388	-0.0233	-0.0177	0.0302	-0.0175
commonly	0.056	0.0438	0.0516	0.0476	-0.0039	-0.0105	0.0011	0.0097	-0.0048	-0.0017	-0.0627	0.016
communication	0.0442	0.0202	0.0189	0.0274	0.0238	0.0071	0.0203	0.0286	-0.0434	-0.0298	-0.0314	0.0719
community	-0.0366	-0.0407	-0.0092	-0.0263	0.0059	0.0174	0.0074	0.0056	0.0388	-0.0007	0.0517	-0.0191
comparable	0.0203	0.0145	0.0059	0.0158	-0.0435	-0.0474	-0.0339	-0.0407	-0.0175	0.0062	0.0257	-0.0189
compare	0.0166	0.0488	0.0108	0.009	-0.0026	-0.0151	-0.0099	0.0003	0.0031	-0.0118	0.0019	-0.0112
comparing	0.0469	0.0476	0.0242	0.0289	-0.0191	-0.0307	-0.0118	-0.0094	-0.04	-0.0347	-0.0139	0.0237
comparisons	-0.077	-0.084	-0.0124	-0.0405	0.0003	0.0088	0.0065	-0.0055	0.0931	0.0652	0.026	-0.0288
compatible	-0.0054	-0.0208	-0.0257	-0.0106	-0.0744	-0.0586	-0.0596	-0.0669	-0.0327	0.003	0.0442	-0.021
compensate	-0.0481	-0.0418	-0.031	-0.0386	-0.0357	-0.0374	-0.0377	-0.0402	0.026	0.0136	0.0229	-0.0165
compensation	-0.0051	-0.0097	-0.0017	0.0072	-0.0624	-0.0581	-0.0653	-0.0638	0.0107	0.0458	0.0427	-0.0218
compensatory	-0.0605	-0.0293	-0.0318	-0.0358	-0.0386	-0.0373	-0.0334	-0.0431	0.0506	0.0655	0.061	-0.0211
competing	0.0136	0.0212	-0.0166	-0.0015	-0.0405	-0.0486	-0.0491	-0.0529	-0.0619	-0.0537	0.0095	-0.0031
competition	0.0056	0.027	-0.003	0.0071	-0.0158	-0.0343	-0.0199	-0.0214	-0.0142	-0.0079	0.0339	0.0334
complementary	-0.0189	-0.0203	-0.0334	-0.0223	0.0037	0.0043	-0.001	-0.003	-0.0175	0.0173	0.0024	-0.0001
complete	-0.0424	-0.0358	-0.0557	-0.0569	-0.0237	-0.0077	-0.0182	-0.0138	-0.0168	-0.0384	0.0412	0.0081
completed	-0.0346	-0.0171	0.0016	-0.0111	0.0088	0.0027	0.0071	0.0016	0.059	0.0147	0.0244	-0.0444
completely	0.0019	0	0.0009	-0.0019	0.0217	0.0269	0.0201	0.0169	0.0062	0.0015	-0.0027	-0.0475
complex	0.0647	0.0821	0.0248	0.0413	0.0278	0.0456	0.0295	0.0444	-0.0678	-0.0353	-0.0237	0.0606
complexity	-0.0053	-0.0103	-0.0123	-0.0066	-0.0427	-0.0471	-0.0356	-0.0403	-0.0172	0.0264	0.0122	0.0417
component	0.089	0.0871	0.0429	0.061	-0.0453	-0.0601	-0.0657	-0.0492	-0.0694	-0.0825	-0.0386	-0.0271
component ica	0.1533	0.1385	0.1052	0.1262	-0.0128	-0.035	-0.0274	-0.0086	ica	-0.0727	-0.0817	-0.0602
components	0.0621	0.0676	0.0339	0.0499	-0.0394	-0.0308	-0.05	-0.0413	-0.0528	-0.036	-0.0196	-0.0262
composed	-0.0307	-0.0222	-0.0422	-0.0322	0.0136	0.0288	0.0145	0.0203	-0.0172	0.0014	-0.0025	0.0308
comprehension	0.0276	-0.0039	-0.0355	-0.0039	-0.0183	-0.0321	-0.0205	-0.0103	-0.115	-0.0813	-0.0226	0.088
comprehensive	0.0297	0.024	0.0458	0.0436	-0.0325	-0.0287	-0.0173	-0.0232	0.0311	0.0403	-0.007	-0.0102
comprised	0.048	0.0579	0.022	0.0369	-0.0026	0.0054	-0.0052	0.004	-0.0327	-0.026	0.0142	0.0288
compromised	-0.0265	-0.0056	-0.012	-0.0251	0.0509	0.0413	0.0408	0.0393	0.026	0.0238	-0.0095	-0.0107
compulsive	-0.009	-0.0334	0.027	0.0109	-0.0203	-0.0355	-0.0229	-0.0253	0.0453	0.003	0.0122	-0.0196
compulsive disorder	-0.0164	-0.0395	0.0203	0.0028	-0.0246	-0.0401	-0.0264	-0.031	disorder	0.0467	0.0047	0.0123
computation	0.039	0.0193	-0.0003	0.0171	-0.0193	-0.0206	-0.028	-0.0183	-0.0532	-0.0693	-0.0139	0.0096
computational	0.0045	0.0027	0.0184	0.0081	0.0112	0.022	0.0196	0.0264	0.0149	0.001	0.0047	0.0246
computed	0.0111	0.0003	0.0102	0.0073	-0.0108	-0.0159	-0.0126	-0.0068	0.0046	-0.0008	0.0002	-0.034
concentration	-0.0224	-0.0379	0.0244	0.006	0.0097	0.0092	0.0159	0.0084	0.0743	0.0464	0.0116	-0.0036
concept	0.0504	0.04	0.0249	0.0367	-0.0393	-0.0475	-0.0419	-0.0336	-0.0441	-0.048	-0.0328	0.0104
concepts	0.0055	0.016	-0.0436	-0.0179	0.0229	0.0176	0.0217	0.0323	-0.0695	-0.043	-0.0173	0.0624
conceptual	0.011	0.0223	-0.0659	-0.0288	0.0186	0.0119	0.0154	0.0196	-0.1143	-0.1054	-0.0002	0.0476
concerning	0.0113	0.0204	-0.0154	-0.0034	-0.0265	-0.0256	-0.0242	-0.026	-0.0405	-0.0263	-0.0065	-0.0204
conclude	-0.0516	-0.0563	-0.071	-0.0577	-0.0397	-0.0326	-0.0403	-0.045	-0.0284	0.0112	0.0063	-0.0104
conclusion	-0.0627	-0.0832	-0.0197	-0.047	0.0424	0.0359	0.0472	0.0394	0.0507	0.0276	-0.0165	-0.016
concomitant	0.0287	0.0086	0.0397	0.0356	-0.0029	-0.0151	0.0083	0.0041	0.024	0.0444	-0.0003	0.0095
concrete	0.0128	0.0427	-0.0416	-0.0174	0.0093	0.0049	0.0039	0.0112	-0.0749	-0.068	-0.0073	0.0302
concurrent	-0.0072	-0.0111	-0.0267	-0.0088	-0.0255	-0.0249	-0.0161	-0.0294	-0.0356	-0.0253	0.0315	-0.0137
concurrently	-0.0479	-0.0375	-0.023	-0.0296	0.011	0.0402	0.0099	0.0028	0.0365	0.0468	0.0226	-0.0236
condition	0.0041	0.0232	0.018	0.0214	-0.0017	-0.0095	-0.0135	-0.0102	0.0245	0.0316	0.0353	-0.0288
conditioned	-0.023	-0.0214	0.0716	0.0053	0.1701	0.1675	0.1771	0.1693	0.1424	0.0761	-0.0699	0.0166
conditioning	-0.011	-0.0032	0.0709	0.0135	0.1768	0.1756	0.1853	0.1755	0.1292	0.0818	-0.0684	-0.0039
conditions	0.0396	0.0366	0.0522	0.058	-0.0386	-0.0398	-0.0307	-0.0314	0.0175	0.0637	-0.0187	-0.0011
conductance	0.0484	0.0496	0.0702	0.0519	0.1005	0.0982	0.0999	0.0918	0.0367	0.0328	-0.0461	-0.0254
conducted	0.0159	-0.0058	0.0392	0.0232	0.0372	0.0232	0.0399	0.0423	0.0287	0.0229	-0.0017	0.0036
confidence	0.0335	0.0192	0.0056	0.0241	0.0696	0.073	0.0668	0.0662	-0.0258	-0.0027	0.0048	-0.0106
confirm	0.002	-0.0076	-0.0097	-0.0046	-0.0073	0.0112	-0.002	-0.0032	-0.0047	-0.0143	-0.0118	0.0117
confirmed	0.0086	0.0186	-0.0093	-0.0064	0.0195	0.011	0.0238	0.0238	-0.0221	-0.0267	-0.0445	0.0454
conflict	-0.0672	-0.0396	-0.0695	-0.0572	-0.0835	-0.1012	-0.1085	-0.1195	-0.014	-0.0362	0.0975	-0.0901
conflicting	-0.0043	0.0171	-0.0209	-0.011	-0.0081	-0.0334	-0.0227	-0.0214	-0.0315	-0.0271	0.0101	0.0283
confounding	0.0302	0.0277	0.0157	0.0271	-0.0326	-0.0359	-0.0295	-0.0277	-0.0257	-0.0289	-0.0003	0.0063
congruency	0.0021	0.0329	-0.0366	-0.0137	-0.0314	-0.0364	-0.0329	-0.0308	-0.0672	-0.0413	-0.0115	0.0348
congruent	-0.0146	-0.0011	-0.0404	-0.026	-0.031	-0.0398	-0.0316	-0.029	-0.0454	-0.0251	0.015	0.0256
congruent incongruent	0.0349	0.0456	0.0106	0.0212	0.0007	-0.0052	0.0021	0.0149	incongruent	-0.0458	-0.0197	-0.0248
conjunction	0.0335	0.0535	-0.0041	0.0178	-0.039	-0.0484	-0.0518	-0.0462	-0.0578	-0.0482	-0.0068	-0.0105
connected	0.0623	0.0516	0.0462	0.0537	-0.0178	-0.0258	-0.0122	-0.0146	-0.0253	-0.0092	-0.0226	0.0006
connection	0.0245	0.036	0.012	0.0224	-0.0113	-0.0244	-0.0139	-0.0085	-0.0162	0.0019	0.0084	0.0249
connections	0.0162	0.001	0.0198	0.0114	0.0094	0.0059	0.0174	0.0137	0.0118	0.0109	-0.0169	-0.0007
connectivity	0.0285	0.0502	0.0438	0.0283	0.0119	0.0097	0.0184	0.0181	0.038	-0.0013	-0.0086	-0.0604
connectivity amygdala	0.0028	-0.0157	0.0294	0.013	0.1077	0.1076	0.1119	0.1083	amygdala	0.0543	0.0443	-0.024
connectivity analyses	0.0598	0.0687	0.0478	0.0472	0.0181	0.0187	0.011	0.0161	analyses	-0.0181	-0.0056	-0.0186
connectivity anterior	0.0702	0.07	0.0587	0.0567	0.0054	0.0051	-0.0023	0.0053	anterior	-0.016	-0.0258	-0.0333
connectivity fc	0.0223	0.0259	0.0282	0.0152	0.0287	0.0299	0.0271	0.0318	fc	0.0197	-0.0248	-0.0236
connectivity networks	0.0525	0.0749	0.0339	0.0495	-0.0411	-0.0428	-0.0393	-0.0291	networks	-0.0182	-0.0191	-0.02
connectivity patterns	0.0376	0.0416	0.0087	0.0224	-0.0279	-0.0162	-0.0326	-0.0184	patterns	-0.0494	-0.0232	-0.0329
connectivity posterior	0.0062	-0.0099	0.0079	0.0017	0.0228	0.0382	0.0292	0.0348	posterior	0.0109	-0.0107	-0.0063
connectivity rsfc	-0.0126	-0.018	-0.0313	-0.0251	-0.0318	-0.0358	-0.0287	-0.0298	rsfc	-0.0342	-0.0468	-0.015
connectivity using	-0.0337	-0.0243	-0.0382	-0.0317	-0.0028	-0.004	-0.0116	0.0004	using	-0.0127	-0.0023	0.0417
conscious	0.0311	0.0213	0.0373	0.0442	0.0661	0.0674	0.0695	0.0756	0.0111	0.0145	0.013	0.011
consciousness	0.0006	-0.0107	-0.0276	-0.011	-0.0171	-0.0038	-0.0201	-0.0176	-0.0306	-0.026	0.0069	-0.0321
consecutive	-0.0157	0.0042	-0.0371	-0.0392	0.0047	-0.0108	-0.0055	0.0033	-0.0275	-0.0475	-0.0271	0.0128
consequence	-0.042	-0.0393	0.0093	-0.0158	0.0258	0.0279	0.0348	0.0263	0.077	0.0678	0.0266	-0.0094
consequences	0.0203	0.009	0.0271	0.0317	-0.0172	-0.0226	-0.0162	-0.0243	0.0105	-0.0016	0.0347	-0.0407
consequently	0.0434	0.0246	0.0257	0.0303	0.0065	0.0042	0.0072	0.0109	-0.0179	-0.0076	-0.0496	0.003
consider	-0.0007	0.0085	-0.0164	-0.01	-0.0031	0.003	-0.0003	0.0047	-0.0261	-0.0381	-0.0087	-0.0088
considerable	0.0185	0.0237	0.0032	0.0114	0.0349	0.0242	0.0285	0.0235	-0.0083	-0.0037	0.0199	0.0084
considered	0.0216	0.0018	-0.0093	0.0024	0.0088	0.0162	0.01	0.0105	-0.0536	-0.0499	-0.0261	0.0243
considering	0.0285	0.0186	0.0083	0.0094	-0.0222	-0.015	-0.0225	-0.0212	-0.0415	-0.0605	-0.0156	-0.0257
consisted	0.0203	0.0273	0.0387	0.0336	0.0081	0.0245	0.0127	0.009	0.026	0.0598	0.0002	0.0243
consistency	0.0269	0.0311	0.0095	0.0208	-0.014	-0.0087	-0.0201	-0.0104	-0.0274	-0.0347	0.0038	-0.0023
consistently	0.0429	0.0269	0.0119	0.0118	-0.0075	-0.0169	-0.0032	0.0012	-0.046	-0.0727	-0.0495	0.0152
consisting	0.0301	0.0083	0.035	0.0358	-0.0482	-0.0333	-0.0327	-0.0309	0.0077	0.0337	0.0099	0.0052
consists	-0.0114	-0.0126	-0.0221	-0.0199	-0.0119	-0.0009	-0.0024	-0.0064	-0.0134	-0.0173	-0.0045	0.0144
consolidation	-0.0108	-0.0353	0.0212	0.01	0.1086	0.0948	0.1092	0.1023	0.0625	0.0542	-0.0022	-0.0039
constant	0.0145	0.0448	0.0036	-0.002	0.0336	0.0376	0.0379	0.0408	0.0001	-0.0106	-0.0445	0.0274
constitute	-0.0211	-0.0306	-0.019	-0.0172	0.0061	-0.013	0.0003	0.003	-0.0028	0.0009	0.0219	0.0182
constrained	0.049	0.0377	0.0228	0.0317	-0.0038	-0.0146	-0.014	-0.0106	-0.0441	-0.0565	-0.0309	0.0114
constraints	0.0178	-0.0091	0.0006	0.0128	-0.0035	-0.0083	0.0022	0.0013	-0.0137	-0.008	0.0136	0.0109
construct	0.013	0.0136	-0.018	-0.005	0.0095	-0.0037	0.0006	0.0102	-0.045	-0.0565	-0.0192	0.0121
constructed	0.0162	0.0242	-0.0161	0.0048	-0.0116	0.0091	-0.014	-0.0083	-0.0402	-0.0317	0.0203	-0.0106
construction	0.0198	0.0144	-0.0225	0.0018	0.0593	0.0487	0.0532	0.065	-0.0619	-0.0596	-0.001	0.0232
consumption	0.0228	-0.0036	0.023	0.0242	0.0155	0.0109	0.0148	0.0177	0.0009	-0.0069	-0.0111	0.0205
contain	0.0387	0.0377	0.0178	0.029	-0.0138	-0.0329	-0.0273	-0.0205	-0.0352	-0.0232	0.004	-0.0008
contained	-0.0127	-0.0231	-0.0435	-0.0258	-0.0055	-0.0058	-0.0079	-0.0023	-0.0457	-0.0259	0.0207	0.0163
containing	0.0292	0.0089	-0.0064	0.014	-0.0106	-0.0131	-0.0109	-0.0049	-0.0624	-0.0518	-0.0225	0.0535
contains	0.0287	0.0288	-0.0053	0.0036	0.0228	0.011	0.0184	0.0263	-0.0603	-0.0464	-0.0375	0.0371
content	0.0908	0.0781	0.0074	0.0412	0.0452	0.0223	0.0235	0.044	-0.1265	-0.1155	-0.0612	0.0928
contents	0.0219	0.0302	-0.0065	0.0108	-0.002	-0.0062	-0.0019	0.0043	-0.0428	-0.031	-0.0195	0.0408
context	0.0691	0.0412	0.0739	0.0772	0.0528	0.0462	0.0564	0.0587	0.0021	0.0122	-0.0288	0.0422
contexts	0.0189	0.0234	-0.0074	0.0126	0.0551	0.0502	0.0528	0.0561	-0.0448	-0.0132	-0.0233	-0.016
contextual	0.0433	0.0399	0.0298	0.0332	0.0887	0.0727	0.0902	0.0911	-0.0174	-0.0348	-0.0072	0.024
contingent	0.0407	0.0322	0.0168	0.0366	-0.0392	-0.0496	-0.0396	-0.0325	-0.0364	-0.0135	0.0282	-0.0219
continuous	-0.0163	-0.0413	-0.0114	-0.0148	-0.0552	-0.0441	-0.0514	-0.0465	0.0062	0.0026	-0.0011	-0.0341
continuously	-0.0064	-0.0365	-0.0422	-0.0216	-0.0105	0.0014	-0.0194	-0.0095	-0.0602	-0.0527	-0.0082	0.0083
contralateral	-0.0327	-0.0668	-0.0151	-0.0256	-0.1157	-0.0863	-0.0887	-0.1009	0.0324	0.0832	0.0111	-0.0559
contrary	0.0151	0.0088	0.0022	0.0128	-0.0055	-0.0047	-0.0039	0.0019	-0.0257	-0.0025	0.0124	0.0152
contrast	0.0348	0.0205	0.0267	0.039	0.0077	0.003	0.0095	0.0165	-0.016	0.0156	0.0036	0.0047
contrasted	0.0091	0.0413	0.0072	0.0046	0.017	0.0232	0.0151	0.0181	-0.0014	-0.0069	-0.0021	0.0229
contrasting	0.021	0.0473	-0.0164	-0.0017	0.034	0.0163	0.0166	0.0302	-0.0411	-0.0292	0.0023	0.0248
contrasts	0.0014	0.0156	0.0216	0.0046	0.077	0.0611	0.0777	0.0725	0.0285	0.0163	-0.0076	0.0546
contribute	-0.0184	-0.0121	0.0248	0.0062	0.0335	0.0483	0.0373	0.0258	0.0752	0.0458	0	-0.0532
contributed	0.0307	0.0248	0.0205	0.0262	0.0014	-0.0051	0.0052	0.0006	0.0011	-0.0016	-0.0054	-0.0222
contributes	-0.0677	-0.0541	-0.0437	-0.0513	0.0538	0.0589	0.0552	0.0504	0.0445	0.0241	0.0175	-0.0034
contributing	-0.0009	-0.013	0.0153	0.0019	-0.0121	-0.0211	-0.0113	-0.0127	0.0274	0.0048	0.0125	-0.0467
contribution	0.0142	0.0345	0.0233	0.0076	0.033	0.0296	0.0424	0.0419	0.0259	0.018	-0.0197	0.026
contributions	0.0283	0.0258	0.0409	0.0332	0.0357	0.0353	0.0385	0.0348	0.0302	0.0148	0.0167	-0.0287
control	-0.084	-0.0408	-0.0427	-0.0464	-0.1108	-0.1176	-0.1188	-0.1325	0.0679	0.0744	0.131	-0.1045
control condition	0.0223	0.0275	0.0261	0.0237	-0.0075	-0.022	-0.0096	-0.0081	condition	-0.0002	-0.0031	0.0094
control conditions	-0.0022	0.0289	-0.028	-0.0125	-0.0443	-0.0554	-0.0445	-0.0388	conditions	-0.0377	-0.0084	0.0182
control group	-0.0355	-0.0488	-0.0092	-0.0177	-0.0068	-0.0033	-0.0142	-0.016	group	0.0333	0.0363	0.0329
control groups	0.0339	0.031	0.028	0.0302	0.0065	0.0102	0.006	0.0138	groups	-0.011	-0.0117	0.0022
control network	0.0166	0.0396	-0.027	0.0012	-0.0563	-0.0787	-0.0781	-0.0764	network	-0.0674	-0.0535	0.0674
control processes	-0.013	0.0004	-0.0176	-0.0075	-0.0713	-0.0775	-0.0731	-0.0815	processes	-0.0195	-0.0136	0.0815
control task	-0.0468	-0.0163	-0.0621	-0.0491	-0.0308	-0.0417	-0.0384	-0.0407	task	-0.009	0.0004	0.0385
controlled	0.0246	0.0231	0.0448	0.0364	-0.0643	-0.0665	-0.0657	-0.0638	0.0283	0.0346	0.0127	-0.0399
controlling	-0.0353	-0.0267	0.0005	-0.027	-0.007	-0.0009	0.0003	-0.0062	0.0696	0.0414	0.0005	-0.0092
controls	-0.0749	-0.076	-0.0042	-0.0443	0.0398	0.0392	0.0306	0.0242	0.1007	0.0468	0.0299	-0.0506
controls hc	-0.0101	0.0041	0.01	-0.0009	0.0425	0.0223	0.0311	0.0249	hc	0.0238	0.0009	0.0015
controls hcs	-0.0245	-0.0435	-0.034	-0.0428	0.0092	0.005	0.0099	0.0047	hcs	-0.0104	-0.0427	-0.0141
controls using	-0.0467	-0.0274	-0.036	-0.0472	0.0157	0.0252	0.0173	0.0142	using	0.0172	0.0064	0.0088
controversial	-0.0341	-0.042	-0.0619	-0.048	-0.0264	-0.017	-0.0144	-0.0196	-0.0362	-0.0189	0.016	0.0082
conventional	-0.0229	-0.038	-0.0359	-0.0287	-0.0354	-0.0303	-0.0386	-0.0387	-0.0308	-0.0231	-0.001	-0.0265
convergence	0.0633	0.0505	0.0228	0.0376	-0.0093	-0.0157	-0.0156	-0.0018	-0.0613	-0.0464	-0.0542	0.0632
converging	-0.0076	0.0009	-0.0248	-0.0244	0.0346	0.0313	0.034	0.0304	-0.0249	-0.0253	-0.0338	0.042
conversely	-0.0285	-0.0077	-0.0106	-0.0204	0.0108	0.0103	0.0002	0.0016	0.0288	0.0053	0.0062	-0.0136
conveyed	0.0344	0.0464	-0.0252	-0.001	0.0065	-0.0039	0.0024	0.0139	-0.1055	-0.081	-0.0558	0.0499
coordinates	-0.0656	-0.0643	-0.0888	-0.0734	-0.0335	-0.0135	-0.0282	-0.0341	-0.0357	-0.009	0.0275	-0.0411
coordination	-0.0373	-0.0329	0.0254	-0.0043	-0.0595	-0.0332	-0.0426	-0.0471	0.1097	0.1214	0.0163	-0.0586
core	0.0836	0.0683	0.0557	0.079	0.0209	0.0095	0.0151	0.0288	-0.0469	-0.0287	-0.0321	0.0248
corpus	-0.1526	-0.1734	-0.088	-0.1118	0.0094	0.0144	-0.0057	-0.0204	0.094	0.0717	0.0468	-0.0333
corpus callosum	-0.1572	-0.1794	-0.0918	-0.1144	0.0103	0.0129	-0.0056	-0.0218	callosum	0.0945	0.0723	0.0549
correct	0.0233	0.0399	0.0407	0.0424	-0.0037	-0.0119	-0.0116	-0.0138	0.0279	0.0091	0.037	-0.0195
corrected	-0.0445	-0.0348	0.0164	-0.0305	0.0129	0.0188	0.0178	0.009	0.0986	0.0333	-0.0195	-0.0532
correction	0.0069	-0.0003	0.0079	-0.003	-0.0215	-0.0329	-0.0233	-0.0211	0.0065	-0.0047	-0.0193	0.0036
correctly	-0.0303	-0.0137	-0.0476	-0.0374	-0.0246	-0.0127	-0.026	-0.0267	-0.0235	-0.0158	0.0497	-0.0061
correlate	-0.0556	-0.0591	-0.028	-0.0468	0.0176	0.0228	0.022	0.0121	0.0426	0.0273	0.0019	0.0146
correlated	-0.0125	-0.046	0.0446	0.0198	0.0339	0.0429	0.0366	0.0283	0.0884	0.067	0.0084	-0.0847
correlated negatively	-0.0141	-0.0227	-0.0175	-0.009	0.0101	0.0172	0.0015	0.0051	negatively	0.0031	0.0025	0.0045
correlated positively	-0.0202	-0.0321	0.0107	-0.0009	0.0056	0.0176	0.0025	-0.0076	positively	0.0588	0.0579	-0.0051
correlates	0.0688	0.0828	0.0314	0.0515	-0.0253	-0.0384	-0.0463	-0.0441	-0.0623	-0.0631	0.0118	-0.0182
correlating	0.0274	0.0292	0.0131	0.0264	-0.0016	-0.0058	-0.0022	0.0033	-0.0286	-0.0058	-0.0183	0.0205
correlation	-0.013	-0.035	0.005	-0.0029	-0.0035	-0.0017	-0.0123	-0.0131	0.0344	-0.0008	0.0129	-0.052
correlation analyses	-0.0283	-0.0221	0.0053	-0.0195	-0.0241	-0.0124	-0.0176	-0.0283	analyses	0.0525	0.0103	0.0299
correlations	0.0147	-0.0125	0.0365	0.0252	0.0215	0.0317	0.0223	0.0208	0.0306	0.0055	-0.0018	-0.0387
correspond	-0.0046	-0.0401	-0.0291	-0.0199	-0.0273	-0.0254	-0.0234	-0.0196	-0.0265	-0.0224	0.0204	0.0101
corresponded	-0.0393	-0.046	-0.0371	-0.0406	0.0371	0.0437	0.039	0.041	0.0109	0.0018	0.0013	0.0176
correspondence	0.0257	0.0027	-0.0004	0.0182	-0.02	-0.0252	-0.0302	-0.0278	-0.0531	-0.0359	0.0316	0.0029
corresponding	0.0227	0.025	-0.0195	-0.0054	-0.0401	-0.0163	-0.0275	-0.0277	-0.0601	-0.0535	-0.0045	-0.0095
cortex acc	0.0312	0.0344	0.061	0.0456	-0.0289	-0.0561	-0.0575	-0.0592	acc	0.0416	-0.0219	0.038
cortex amygdala	0.046	0.0257	0.1044	0.0747	0.119	0.115	0.1296	0.1196	amygdala	0.1076	0.0833	-0.0368
cortex anterior	0.0413	0.0324	0.0645	0.0516	-0.0321	-0.0581	-0.044	-0.0481	anterior	0.0343	-0.0007	0.0161
cortex ba	0.015	0.0043	-0.0163	0.0066	-0.0405	-0.0491	-0.045	-0.0472	ba	-0.058	-0.0464	0.0289
cortex bilaterally	0.0119	0.0255	-0.0031	0.0049	-0.0444	-0.0383	-0.0408	-0.0419	bilaterally	-0.0221	-0.0293	-0.0144
cortex cerebellum	-0.0323	0.0049	0.0259	-0.0151	-0.0061	-0.0134	-0.0028	-0.0064	cerebellum	0.1017	0.0777	-0.0202
cortex dacc	-0.0073	0.0172	0.0115	0.0074	-0.0093	-0.0129	-0.0205	-0.022	dacc	0.0272	0.0129	0.0169
cortex dlpfc	-0.0417	-0.0507	-0.0413	-0.0304	-0.0863	-0.1083	-0.0961	-0.1023	dlpfc	-0.0184	-0.0111	0.1123
cortex dmpfc	0.0489	0.0269	0.0273	0.0269	-0.0071	-0.0361	-0.0356	-0.0238	dmpfc	-0.0376	-0.0563	-0.0239
cortex dorsal	-0.0361	-0.0246	-0.0163	-0.0227	-0.0816	-0.0712	-0.0801	-0.0892	dorsal	0.0307	0.0288	0.043
cortex dorsolateral	-0.018	-0.0058	0.0014	-0.0094	0.0014	-0.0113	-0.0055	-0.0054	dorsolateral	0.0286	0.016	0.0385
cortex frontal	0.0462	0.0412	0.0236	0.0393	-0.0689	-0.0642	-0.0683	-0.0654	frontal	-0.0255	-0.0145	0.0097
cortex hippocampus	0.0181	0.011	0.0478	0.0251	0.13	0.1413	0.1396	0.1392	hippocampus	0.0634	0.0494	-0.0499
cortex inferior	-0.0074	-0.0321	0.0084	0.0121	-0.0685	-0.0633	-0.0561	-0.0668	inferior	0.0179	0.0484	0.0281
cortex insula	0.0782	0.0605	0.1003	0.0917	-0.0002	-0.0122	-0.0017	-0.0043	insula	0.0276	0.0274	-0.0351
cortex involved	0.0368	0.0464	0.0057	0.0142	-0.0714	-0.074	-0.0715	-0.0705	involved	-0.0484	-0.0604	0.0205
cortex lateral	0.0215	0.0285	0.0107	0.0238	-0.0316	-0.0373	-0.0344	-0.0256	lateral	-0.0263	-0.0281	0.0528
cortex m1	-0.0411	-0.0594	-0.0418	-0.0379	-0.0989	-0.0782	-0.0781	-0.0894	m1	0.0022	0.0492	0.0004
cortex medial	0.0328	0.0379	0.0194	0.0301	0.0028	0.0072	-0.0051	-0.004	medial	-0.0133	-0.0109	0.0158
cortex middle	0.0303	0.0388	0.0415	0.0413	-0.0162	-0.0092	-0.0118	-0.0078	middle	0.028	0.0209	0.0266
cortex mpfc	0.023	0.0357	0.0084	0.0078	-0.0126	-0.0395	-0.0396	-0.0318	mpfc	-0.0186	-0.0758	0.012
cortex ofc	0.0469	0.0422	0.0593	0.0371	0.0233	0.0151	0.0093	0.0055	ofc	0.0223	-0.0484	-0.0551
cortex parietal	-0.0424	-0.0429	-0.025	-0.0364	-0.0511	-0.0465	-0.0486	-0.0596	parietal	0.0227	0.0205	0.0017
cortex pcc	0.0467	0.0645	0.0289	0.0345	-0.0036	-0.0079	-0.0098	-0.0004	pcc	-0.0226	-0.072	-0.0154
cortex pfc	-0.0408	-0.037	-0.0514	-0.0435	-0.0277	-0.0559	-0.0389	-0.0447	pfc	-0.0268	-0.0322	0.082
cortex posterior	0.0569	0.0628	-0.0042	0.026	-0.073	-0.0772	-0.0875	-0.0759	posterior	-0.0861	-0.0896	-0.0011
cortex ppc	-0.0759	-0.0378	-0.1285	-0.0955	-0.0759	-0.056	-0.0873	-0.0793	ppc	-0.0697	-0.058	0.0655
cortex precuneus	0.0313	0.0644	0.0082	0.0198	0.0119	0.0137	-0.0023	0.0047	precuneus	-0.0176	-0.0554	0.0075
cortex suggest	-0.0285	-0.0188	-0.0586	-0.0345	-0.0035	-0.0056	-0.005	-0.0032	suggest	-0.0454	-0.0206	0.0287
cortex superior	0.0445	0.0261	0.0234	0.0366	-0.0728	-0.0732	-0.0798	-0.0678	superior	-0.0435	-0.0437	0.0227
cortex supplementary	-0.0561	-0.0546	-0.0037	-0.0217	-0.0373	-0.0447	-0.0314	-0.0421	supplementary	0.1015	0.134	0.0522
cortex thalamus	0.0144	0.0047	0.084	0.0595	-0.014	-0.004	0.0014	-0.0049	thalamus	0.1092	0.1014	0.014
cortex ventral	0.0553	0.0295	0.0617	0.052	-0.0167	-0.0236	-0.0092	-0.01	ventral	0.0119	-0.0082	-0.0381
cortex vlpfc	0.0351	0.0246	0.0108	0.0297	-0.0384	-0.0247	-0.0463	-0.0456	vlpfc	-0.0412	-0.0347	0.0255
cortex vmpfc	0.0741	0.0639	0.0683	0.0611	-0.0093	-0.0186	-0.0166	-0.0105	vmpfc	-0.0102	-0.0714	-0.0501
cortical	-0.0888	-0.1018	-0.0745	-0.081	-0.1125	-0.083	-0.0885	-0.0957	0.011	0.0519	0.0151	-0.0301
cortical involved	0.0036	0.0351	-0.0135	-0.0144	0.0113	0.0094	0.0065	0.0187	involved	-0.022	-0.0195	-0.0314
cortical network	-0.0115	-0.0172	-0.0038	-0.0027	-0.0351	-0.026	-0.0186	-0.0207	network	0.001	0.0318	0.0019
cortical networks	0.0111	0.038	-0.0116	0.0071	-0.0477	-0.0399	-0.055	-0.0437	networks	-0.0437	-0.0281	0.0074
cortical subcortical	-0.0357	-0.063	0.1226	0.0576	0.0153	0.0285	0.0415	0.0176	subcortical	0.2356	0.2363	0.0249
cortical thickness	-0.0232	-0.0302	-0.0862	-0.0586	-0.0701	-0.0518	-0.0679	-0.0613	thickness	-0.1019	-0.0851	0.026
cortices	0.0746	0.0616	0.0693	0.0724	-0.1075	-0.0785	-0.0912	-0.0883	-0.0095	0.0166	0.0218	-0.0436
cortico	-0.0516	-0.0417	0.092	0.0254	0.047	0.0445	0.0739	0.0393	0.2378	0.207	0.004	-0.035
cost	-0.0384	-0.0256	-0.0441	-0.0277	-0.0023	0.0154	-0.0001	-0.0073	-0.0083	0.0137	0.0329	-0.0019
costs	-0.0602	-0.037	-0.0646	-0.0546	-0.0502	-0.0505	-0.0579	-0.0685	-0.0202	-0.0074	0.0536	-0.022
coupled	0.0532	0.0373	0.0636	0.0589	-0.006	-0.006	-0.0035	0.0032	0.0231	0.0271	-0.0078	0.0038
coupling	0.0426	0.0146	0.0428	0.048	0.0383	0.0456	0.0459	0.041	0.0118	0.0164	-0.0195	-0.0006
course	0.0908	0.0635	0.0654	0.0799	0.0308	0.0287	0.0194	0.0344	-0.0324	-0.0288	-0.0213	0.0062
courses	0.1226	0.0921	0.0808	0.1085	-0.0388	-0.0435	-0.0349	-0.0231	-0.075	-0.0467	-0.0389	0.0147
covariance	0.113	0.1039	0.0845	0.0928	-0.0024	-0.0102	-0.0069	-0.0013	-0.0468	-0.0658	-0.0285	-0.0058
covaried	-0.0453	-0.0583	-0.012	-0.0275	0.0155	0.0144	0.0193	0.0027	0.0537	0.0378	0.0131	-0.0388
covert	-0.0171	0.0032	-0.0398	-0.0282	-0.0519	-0.0412	-0.0385	-0.051	-0.0323	0.0024	0.019	0.0375
craving	0.0444	0.0434	0.0617	0.0505	0.0467	0.0393	0.0488	0.0455	0.029	0.0024	-0.0348	0.0082
created	-0.0133	-0.0058	-0.0317	-0.0363	0.0045	0.0152	0.0074	0.0105	-0.0274	-0.0514	-0.0376	0.0015
criteria	0.0408	0.0365	0.0457	0.0519	-0.0117	-0.017	-0.0174	-0.0111	-0.0019	-0.0006	0.0158	0.0043
critical	-0.0331	-0.0275	-0.0377	-0.0342	0.0036	0.002	0.0023	0.0079	0.0014	-0.0026	-0.0074	0.014
critical role	0.0273	0.0242	0.0233	0.0157	-0.0095	-0.0107	-0.0045	0.0014	role	-0.0026	-0.0165	-0.052
critically	0.0008	0.0282	-0.0355	-0.0159	-0.0041	-0.0006	-0.0095	-0.0038	-0.0538	-0.0217	0.0089	0.0072
cross	-0.0054	0.0102	-0.0498	-0.0263	0.0001	-0.0079	-0.0093	0.0067	-0.0744	-0.0486	-0.0115	0.0361
cross modal	0.0367	0.0479	-0.0046	0.0168	0.0017	-0.0011	-0.0088	0.0097	modal	-0.0731	-0.024	-0.0298
cross sectional	-0.064	-0.0773	-0.0671	-0.0699	0.0187	0.0212	0.0092	0.0098	sectional	-0.0068	-0.028	-0.0015
crossover	-0.0279	-0.0555	-0.0081	-0.0185	0.0122	0.0097	0.01	0.0064	0.035	0.0251	0.002	-0.0232
crucial	0.0091	0.0112	-0.0096	0.0031	0.0234	0.018	0.0184	0.0174	-0.0252	-0.0226	-0.0297	0.0137
crucial role	-0.0456	-0.0465	-0.01	-0.0222	-0.0181	-0.0178	-0.0056	-0.0233	role	0.045	0.0322	-0.0032
crucially	-0.0218	-0.0494	-0.0424	-0.0252	-0.0277	-0.0074	-0.0244	-0.0303	-0.0238	0.0043	-0.0032	-0.009
crus	-0.0736	0.0132	-0.0141	-0.0739	0.1319	0.1141	0.1259	0.1275	0.1096	0.0458	-0.0455	0.0203
cue	-0.0293	0	-0.0224	-0.0095	-0.0156	-0.0078	-0.0255	-0.024	0.015	0.0385	0.0525	-0.018
cued	-0.0277	-0.0075	-0.0319	-0.0152	-0.0102	-0.0064	-0.0015	-0.0167	-0.0009	0.0259	0.0452	-0.0212
cues	-0.0087	-0.006	0.0075	0.0073	0.0305	0.0449	0.029	0.0283	0.0293	0.0429	0.005	0.0022
cuneus	0.0505	0.0806	0.0128	0.0321	-0.0325	0.0102	-0.0472	-0.0325	-0.0603	-0.0643	-0.0318	-0.0341
current	0.0116	0.0148	0.0053	0.0013	0.017	-0.0009	0.0157	0.0156	-0.0151	-0.0409	-0.0144	-0.0106
current functional	0.0661	0.0856	0.0401	0.0545	-0.0218	-0.0314	-0.0302	-0.023	functional	-0.0366	-0.0334	-0.0036
currently	0.0433	0.0217	0.0204	0.0364	-0.0482	-0.0512	-0.0574	-0.0503	-0.0494	-0.0495	-0.0032	-0.0143
dacc	-0.0017	0.0153	0.0196	0.0107	-0.0167	-0.0233	-0.0299	-0.0321	0.0283	-0.0003	0.0217	-0.0396
daily	0.0309	0.0402	0.0255	0.0237	-0.0285	-0.0453	-0.0284	-0.0326	-0.0184	-0.0153	0.0092	-0.0287
daily life	0.0095	0.0152	-0.0018	0.0001	-0.0204	-0.0171	-0.013	-0.0148	life	-0.0175	-0.0208	0.0048
damage	-0.0536	-0.0636	-0.0572	-0.0527	0.0667	0.0596	0.0574	0.0527	0.0028	0.0146	-0.0118	0.0191
dataset	0.0961	0.0877	0.0545	0.0719	-0.0426	-0.0546	-0.0556	-0.0427	-0.0667	-0.0929	-0.023	0.0158
datasets	0.0711	0.0458	0.0291	0.0493	-0.0325	-0.0293	-0.0318	-0.021	-0.0577	-0.0514	-0.0146	0.0113
date	-0.0051	-0.0081	-0.0276	-0.0154	0.0274	0.0218	0.022	0.0242	-0.0429	-0.0451	0.006	0.0202
day	-0.0163	-0.024	0.0253	0.0066	0.0421	0.0422	0.0434	0.0362	0.0712	0.0685	0.02	-0.0152
days	-0.0205	-0.0389	-0.0196	-0.0181	-0.014	-0.0303	-0.0094	-0.0224	-0.0006	-0.0036	0.0221	-0.0162
deactivated	0.0408	0.0516	0.042	0.035	0.0013	0.0084	0.0059	0.0027	0.0235	-0.0063	-0.0345	-0.0634
deactivation	0.0641	0.0904	0.0596	0.0643	-0.0307	-0.0216	-0.0313	-0.0304	0.012	-0.0053	-0.0256	-0.0729
deactivations	0.0738	0.0708	0.0805	0.0822	0.0011	0.0164	0.0037	0.0111	0.0149	0.0109	-0.0343	-0.0334
debate	-0.0273	-0.0359	-0.0538	-0.0402	0.0386	0.0271	0.0229	0.0299	-0.0427	-0.0119	-0.0162	0.0241
debated	-0.0413	-0.0187	-0.0279	-0.0298	0.0185	0.0292	0.0161	0.0105	0.0357	0.0227	0.0311	-0.0143
decision	0.0478	0.054	0.0345	0.0429	-0.0775	-0.096	-0.0855	-0.0881	-0.0367	-0.0689	0.0098	-0.0166
decision making	0.0269	0.0305	0.0585	0.0503	-0.0784	-0.0942	-0.0863	-0.0945	making	0.0302	-0.0204	0.0191
decision task	0.0317	0.0504	-0.0173	0.0077	-0.0118	-0.0202	-0.0099	-0.008	task	-0.0812	-0.052	0.0029
decisions	0.0354	0.052	0.0222	0.0292	-0.0346	-0.0533	-0.0477	-0.0405	-0.026	-0.0537	-0.0016	-0.0322
decline	-0.0108	-0.0086	0.0141	0.007	0.0398	0.0435	0.0442	0.0343	0.0525	0.0504	0.0506	-0.039
declines	-0.0194	0.0056	-0.0038	-0.0243	0.0185	0.0172	0.0233	0.0173	0.0356	0.0372	-0.0016	-0.0156
decoding	0.0213	0.041	-0.0098	0.0011	0.031	0.0361	0.0362	0.0452	-0.0544	-0.029	-0.0384	0.0616
decreases	0.009	0.0041	0.0112	0.0067	0.0024	0.0079	0.0043	0.0034	0.0127	-0.0158	0.0018	-0.0234
decreasing	0.0143	0.012	0.0093	0.008	-0.0191	-0.0249	-0.0131	-0.0211	0.0075	0.0004	-0.0305	-0.0071
deep	-0.0301	-0.0316	0.0187	-0.0091	0.0575	0.06	0.0714	0.0598	0.0757	0.0541	-0.0257	0.0144
default	0.1012	0.123	0.0372	0.0602	-0.0309	-0.0486	-0.052	-0.0294	-0.0808	-0.1272	-0.0148	-0.0575
default mode	0.0995	0.12	0.0443	0.0639	-0.0339	-0.0449	-0.0522	-0.0286	mode	-0.0697	-0.115	-0.0186
default network	0.0389	0.0548	-0.0095	0.006	-0.0093	-0.029	-0.0273	-0.0157	network	-0.0505	-0.0834	0.0075
deficient	-0.033	-0.0354	0.0109	-0.0016	-0.0023	-0.0065	-0.0041	-0.0116	0.0667	0.075	0.0092	-0.0179
deficit	-0.0478	-0.0321	-0.0393	-0.0427	0.0073	-0.0023	0.0038	-0.0001	0.0032	-0.0185	0.0234	-0.0234
deficit hyperactivity	-0.042	-0.03	0.0102	-0.0122	-0.0232	-0.0224	-0.0267	-0.0325	hyperactivity	0.0732	0.0419	0.031
deficits	-0.05	-0.0221	-0.0479	-0.0491	0.069	0.0625	0.0602	0.0623	0.008	-0.0097	0.0451	0.0062
define	-0.0087	-0.0013	0.0209	0.0084	-0.0289	-0.0145	-0.0128	-0.0196	0.0562	0.0586	0.0085	-0.0437
defined	0.032	0.0437	0.011	0.0214	0.0117	0.0129	0.0135	0.0195	-0.0381	-0.0133	-0.0284	0.0384
degree	0.0055	0.0068	-0.0166	-0.0026	-0.0332	-0.0221	-0.025	-0.0168	-0.0278	-0.0194	0.0149	-0.0185
degrees	-0.0004	-0.0046	0.013	0.0026	0.0016	0.0103	0.0049	0.0101	0.02	0.0008	0.0023	-0.0166
delay	-0.0129	-0.0218	0.0376	0.0123	-0.0274	-0.0213	-0.0211	-0.0435	0.0797	0.0486	0.008	-0.0513
delayed	0.0198	0.0353	0.0067	0.0261	-0.0219	-0.0378	-0.0279	-0.0283	-0.0137	0.0122	0.0207	-0.0331
delivered	-0.0037	-0.022	0.0385	0.0181	0.0192	0.0281	0.0337	0.029	0.0597	0.0558	-0.0267	-0.0327
demand	-0.0198	0.0104	-0.0697	-0.0363	-0.0539	-0.07	-0.0685	-0.0655	-0.0826	-0.0504	0.0792	-0.0216
demanding	-0.0249	0.0089	-0.0191	-0.0207	-0.0377	-0.0398	-0.0505	-0.0447	0.0046	-0.0135	0.0602	-0.0175
demands	-0.0474	0.0191	-0.0695	-0.0534	-0.044	-0.0717	-0.0589	-0.0602	-0.0463	-0.0306	0.0254	0.0147
dementia	-0.0029	-0.008	0.003	-0.0037	0.0422	0.0316	0.0402	0.0403	0.0031	-0.0283	0.0037	0.0259
demonstrate	0.0448	0.0348	0.0558	0.0565	0.0086	0.0103	0.0238	0.0254	0.0304	0.051	-0.0031	-0.0087
demonstrated	-0.0107	-0.0328	0.0364	0.0139	0.0432	0.0442	0.0442	0.0375	0.0704	0.0612	0.0121	-0.0301
demonstrates	-0.0269	-0.0124	-0.0062	-0.0158	-0.0061	-0.0245	-0.0085	-0.0112	0.0392	0.05	-0.0098	0.0038
demonstrating	-0.0341	-0.0575	-0.0425	-0.0404	0.0566	0.0728	0.0592	0.0651	-0.0079	-0.0266	0.0021	0.0286
density	-0.0347	-0.0638	-0.013	-0.0258	0.0599	0.0591	0.0538	0.0512	0.0336	0.011	-0.0076	0.0062
depend	-0.0032	0.0043	-0.0141	-0.0009	-0.0189	-0.0215	-0.0191	-0.0148	-0.0191	-0.0098	0.0268	0.0224
depended	0.0429	0.0384	0.0179	0.0304	0.0052	0.0118	0.0164	0.0167	-0.0373	-0.027	-0.0277	0.0139
dependence	0.0106	-0.0039	0.0141	0.0078	-0.0014	-0.0218	-0.01	-0.0028	-0.0005	-0.0203	-0.001	-0.0126
depending	0.0263	0.0251	-0.0055	0.0144	0.0078	0.0102	0.0095	0.0133	-0.0526	-0.0241	0.022	0.0229
depends	0.0184	0.0289	-0.0081	0.0018	-0.0193	-0.0258	-0.018	-0.014	-0.035	-0.0371	-0.0124	0.0007
depicting	0.0339	0.0226	0.0367	0.03	0.0323	0.0328	0.025	0.0291	-0.0029	-0.0122	-0.058	0.0025
depressed	-0.0169	-0.0464	0.0169	-0.009	0.0376	0.0142	0.0242	0.0205	0.0383	-0.0106	0.0041	-0.0219
depression	-0.0034	-0.037	0.0217	0.0015	0.0503	0.0332	0.0363	0.0324	0.032	-0.0287	-0.0103	-0.025
depressive	-0.0102	-0.0315	0.0136	-0.014	0.0247	0.0178	0.0139	0.0122	0.0272	-0.035	-0.0236	-0.0209
depressive disorder	0.0081	-0.0131	0.0177	-0.0015	0.0206	0.0044	0.0077	0.0111	disorder	0.0063	-0.0467	-0.014
deprivation	-0.0089	-0.0171	-0.0364	-0.0194	0.0065	0.0301	0.0055	0.0116	-0.0395	-0.0246	0.0016	0.0264
depth	-0.0422	-0.0225	-0.0814	-0.0677	-0.0332	-0.027	-0.0355	-0.0326	-0.0693	-0.0828	0.0036	0.0313
derived	0.0241	0.0214	0.0244	0.0217	0.0419	0.0436	0.04	0.0464	0.0064	-0.0005	-0.0414	0.0321
described	0.0876	0.0458	0.1046	0.0959	-0.0399	-0.0347	-0.0304	-0.0377	0.0186	0.0353	-0.0354	-0.0083
describing	0.0229	0.0359	-0.0258	-0.0084	-0.0259	-0.0356	-0.0346	-0.0237	-0.0731	-0.0775	-0.0164	0.0063
design	0.0168	0.0344	0.0502	0.0398	-0.0007	0.0083	0.0036	-0.0021	0.0555	0.0724	-0.011	-0.0432
designed	-0.0051	0.002	0.0006	0.0029	-0.0266	-0.0194	-0.02	-0.0243	-0.0016	0.0054	0.0117	0.0165
designs	0.0232	-0.0176	0.0097	0.0263	0.0294	0.0368	0.0257	0.0366	-0.0247	0.0079	-0.0018	0.018
despite	-0.0208	0.0139	-0.0129	-0.0191	0.0539	0.045	0.0463	0.0509	0.0169	0.007	-0.0155	0.0178
detailed	-0.0268	-0.0136	-0.0185	-0.0208	-0.0153	0.0009	-0.0095	-0.0087	0.0103	0.013	-0.0073	-0.0074
details	0.0079	-0.0025	0.0067	0.0083	0.0822	0.0923	0.0885	0.0893	0.0228	0.0184	-0.0039	0.0177
detect	-0.0168	-0.039	-0.0059	-0.0089	-0.0052	-0.007	-0.0142	-0.0131	0.0192	0.0055	0.0162	-0.0333
detected	-0.013	-0.0487	-0.0262	-0.0031	-0.0585	-0.0503	-0.0488	-0.0547	-0.0213	0.0324	0.0182	-0.0482
detecting	0.0149	0.0341	-0.0112	-0.0072	-0.0104	-0.0078	-0.0183	-0.015	-0.033	-0.0303	-0.0052	0.0126
detection	-0.0215	0.0003	-0.0476	-0.0355	-0.0464	-0.0369	-0.0527	-0.0413	-0.0432	-0.03	0.006	0.0198
detection task	-0.0219	-0.0123	-0.0501	-0.028	-0.048	-0.0265	-0.0487	-0.0437	task	-0.044	-0.0216	0.015
determine	-0.0244	-0.0318	0.0056	-0.0082	-0.0103	-0.0052	-0.0106	-0.0079	0.0568	0.0579	0.0271	-0.0329
determined	-0.0407	-0.042	-0.0167	-0.0286	0.0521	0.055	0.0578	0.0558	0.0452	0.0401	-0.0058	0.0118
determining	-0.0012	-0.0027	0.0005	0.0042	-0.0323	-0.0309	-0.0411	-0.0384	0.004	0.0127	0.0024	-0.0324
develop	-0.0369	-0.0392	-0.0113	-0.0273	-0.0299	-0.0508	-0.0364	-0.0426	0.0456	0.0166	0.0061	-0.0445
developed	-0.0144	-0.0261	0.0067	-0.0032	0.0034	0.0075	0.0033	0.0014	0.0307	0.0254	-0.016	-0.0118
developing	0.0196	0.0214	0.0085	0.0143	0.0009	-0.0002	-0.0023	0.0061	-0.0089	-0.0184	0.025	-0.0172
development	-0.0129	-0.0406	0.0111	0.0015	0.0205	0.0166	0.0095	0.0165	0.0374	0.0136	-0.0169	-0.0066
developmental	0.0109	0.0209	-0.0047	-0.006	-0.0367	-0.0477	-0.0462	-0.0374	-0.0351	-0.0571	-0.0289	0.0307
diagnosed	-0.0355	-0.0481	-0.0224	-0.0326	0.038	0.0442	0.0273	0.0256	0.0291	-0.0042	-0.0001	-0.0238
diagnosis	-0.0434	-0.0621	-0.0167	-0.033	-0.0152	-0.0114	-0.0147	-0.0207	0.0379	0.016	0.042	-0.0455
diagnostic	0.0395	0.0094	0.0425	0.046	-0.0051	-0.022	-0.0021	-0.0064	-0.01	-0.0132	-0.013	-0.0153
did	-0.0103	-0.005	-0.026	-0.0195	0.0257	0.0286	0.02	0.0175	-0.0171	-0.0138	0.0293	-0.0017
did differ	-0.0175	0.0121	-0.0357	-0.0317	0.0015	0.0037	-0.013	-0.0034	differ	-0.018	-0.0146	-0.0027
differ	0.0115	0.0316	0.0028	0.0119	-0.0127	-0.0237	-0.0184	-0.0151	-0.0054	0.0015	0.0254	-0.0008
differed	0.0599	0.0382	0.0402	0.0522	0.0181	0.0061	0.0156	0.0248	-0.0256	-0.0099	-0.0365	0.0277
difference	-0.0243	-0.0301	0.0169	-0.0046	0.0467	0.0513	0.0566	0.0601	0.0609	0.058	-0.0299	0.0141
differential	0.0006	-0.0302	0.0164	0.014	0.0573	0.0472	0.0604	0.0605	0.0263	0.0234	0.0298	0.0171
differentially	0.0088	0.0343	-0.0044	0.001	0.0187	0.0249	0.0231	0.023	-0.0139	-0.0251	-0.0052	0.0072
differentiate	0.0126	0.0037	0.045	0.0292	0.0224	0.0239	0.0297	0.0306	0.0561	0.0587	-0.0222	0.0122
differentiated	0.0538	0.0279	0.0383	0.0518	0.0191	0.0029	0.0193	0.0216	-0.0189	-0.0089	0.0148	0.0251
differentiation	0.0566	0.0814	0.0406	0.0454	0.0186	0.0109	0.0085	0.0136	-0.0209	-0.0394	-0.0252	0.0119
differently	0.005	-0.0096	0.0068	0.0065	0.004	0.0151	0.0071	0.01	-0.0038	-0.0077	0.0189	0.004
differing	0.0132	0.0102	0.0112	0.0146	-0.0338	-0.0282	-0.0337	-0.0307	-0.0045	0.013	-0.0208	0.0026
differs	-0.0101	-0.0304	0.0155	0.0061	-0.0223	-0.0054	-0.0119	-0.0111	0.0447	0.0488	0.0099	-0.0217
difficult	-0.0583	-0.0433	-0.0655	-0.0601	-0.015	-0.0242	-0.0198	-0.0167	-0.0029	-0.0015	0.0429	-0.0116
difficulties	0.027	0.0347	-0.0006	0.0058	0.0115	-0.0028	0.0026	0.0058	-0.0368	-0.0486	-0.0241	0.0031
difficulty	-0.0407	0.0208	-0.0672	-0.0464	-0.0607	-0.0731	-0.0685	-0.0685	-0.0376	-0.0173	0.0587	-0.016
diffusion	-0.2339	-0.2542	-0.1494	-0.1804	0.0566	0.0665	0.0423	0.0221	0.1332	0.1083	0.075	-0.0399
diffusion tensor	-0.2225	-0.2485	-0.1323	-0.1647	0.0449	0.0566	0.034	0.0121	tensor	0.1426	0.111	0.0807
digit	-0.0816	-0.0702	-0.091	-0.0707	-0.0334	-0.0283	-0.0465	-0.0432	-0.0208	-0.0057	0.033	-0.0113
dimension	0.0026	0.0242	-0.0208	-0.0131	-0.0115	-0.0164	-0.0088	-0.0028	-0.0297	-0.0568	0.0116	0.0322
dimensional	0.0064	0.0129	-0.0148	-0.0058	-0.0191	-0.008	-0.0129	-0.0096	-0.0299	-0.0364	-0.0205	-0.0088
dimensions	-0.0046	-0.0125	-0.0187	-0.0097	-0.0056	-0.0026	-0.0077	-0.0043	-0.0228	-0.0331	0.0068	0.0036
diminished	0.0322	0.0123	0.0651	0.0414	0.0361	0.0386	0.0383	0.0389	0.0467	0.0343	-0.0316	0.0158
direct	0.014	0.0062	-0.016	0.0028	0.0513	0.0342	0.0546	0.055	-0.0476	-0.027	-0.0051	0.0237
direct evidence	0.036	0.0214	0.0314	0.032	0.0502	0.0377	0.0607	0.0586	evidence	-0.0119	0.0008	-0.026
directed	0.0143	0.0219	-0.0244	0.0029	-0.0438	-0.0358	-0.0438	-0.0339	-0.0628	-0.0438	0.0245	-0.0243
direction	-0.0507	-0.0506	-0.0925	-0.0729	-0.0497	-0.0346	-0.0527	-0.0479	-0.0699	-0.0499	0.0258	-0.0158
directions	-0.0586	-0.0328	-0.0732	-0.0847	0.013	0.0009	-0.0055	0.0001	-0.0148	-0.0429	-0.0158	-0.0185
directly	-0.0012	0.0015	-0.0128	-0.0008	-0.0556	-0.061	-0.0502	-0.0484	-0.0196	0.0022	0.0145	-0.007
disability	-0.0473	-0.0317	-0.0244	-0.0402	-0.033	-0.0205	-0.0284	-0.0233	0.0448	0.0189	0.0342	-0.0283
discrete	0.0401	0.0595	0.0565	0.0365	-0.0096	-0.0067	-0.0009	-0.0021	0.021	-0.0057	-0.0573	0.0251
discriminate	0.0371	0.0399	0.0248	0.0316	-0.0372	-0.0303	-0.0396	-0.0326	-0.0255	-0.0299	0.0393	0.0005
discriminated	-0.0088	-0.0124	0.0055	0.0016	0.0015	-0.0045	0.0021	0.0021	0.0214	0.0254	0.0138	0.0194
discrimination	0.0017	0.0188	-0.0163	-0.0023	-0.0187	-0.0136	-0.0196	-0.0076	-0.0357	0.0058	0.0111	0.0326
discrimination task	-0.0157	0.0112	-0.019	-0.0111	-0.0096	-0.0064	-0.0142	-0.0081	task	-0.0057	0.0253	0.0072
discriminative	0.1121	0.0769	0.0994	0.1026	-0.0538	-0.0624	-0.0505	-0.0443	-0.0216	-0.0334	-0.0321	-0.0233
discuss	0.0227	0.0332	-0.0331	-0.0119	-0.0173	-0.0274	-0.0165	-0.0028	-0.0763	-0.0616	-0.0028	0.0428
discussed	0.0671	0.0581	0.0039	0.0396	0.0279	0.0132	0.0271	0.0385	-0.105	-0.082	-0.0046	0.0615
discussion	0.0297	0.0176	0.0328	0.0259	-0.0094	0.0028	-0.0102	-0.0086	-0.0001	-0.0005	-0.0459	0.0033
disease	-0.0492	-0.0605	0.0054	-0.0168	0.0516	0.0498	0.0578	0.0487	0.0918	0.0562	0.0257	-0.0339
disease ad	0.0048	0.0204	-0.0158	-0.0045	0.0744	0.0657	0.0615	0.0691	ad	-0.0167	-0.0426	-0.0117
disease pd	-0.0877	-0.0719	-0.0218	-0.0453	-0.0438	-0.0262	-0.0229	-0.0385	pd	0.1006	0.1118	0.0526
diseases	0.0223	-0.0112	0.0473	0.0391	0.0208	0.0183	0.0335	0.0243	0.0427	0.0358	0.0099	-0.0058
disentangle	-0.0008	0.0009	-0.0257	-0.0171	-0.0461	-0.0566	-0.0499	-0.0505	-0.0429	-0.053	0.0339	-0.0231
disgust	0.0695	0.0728	0.1072	0.0867	0.1236	0.1112	0.124	0.1237	0.0523	0.0265	-0.0666	0.0468
disorder	-0.0177	-0.0374	0.0436	0.0075	0.0442	0.0297	0.0307	0.0248	0.0848	0.021	0.0179	-0.0485
disorder adhd	-0.0602	-0.0467	-0.0136	-0.0392	-0.0452	-0.0434	-0.0496	-0.0578	adhd	0.0596	0.0262	0.0335
disorder mdd	-0.0042	-0.0174	0.0075	-0.0155	0.0132	0.0018	0.0069	0.0078	mdd	0.015	-0.0382	-0.0179
disorder ocd	-0.0195	-0.0351	0.0045	-0.0058	-0.0327	-0.0477	-0.0338	-0.0395	ocd	0.0295	-0.0094	0.0242
disorder ptsd	-0.0002	-0.0095	0.0104	0.0067	0.0815	0.0775	0.0753	0.0727	ptsd	0.0178	0.0196	-0.0164
disorders	0.0183	-0.0027	0.0652	0.0437	0.0759	0.0611	0.0738	0.0689	0.0763	0.0378	-0.0085	-0.0397
display	-0.0469	-0.0368	-0.0201	-0.027	-0.0044	0.0044	-0.0109	-0.0132	0.0368	0.0262	0.0223	-0.0185
displayed	-0.0312	-0.0314	0.0102	-0.0106	0.0553	0.0463	0.0437	0.0449	0.0521	0.0359	-0.0072	0.0026
displays	0.0156	0.0345	-0.0102	-0.002	0.0238	0.0226	0.0239	0.0301	-0.044	-0.0553	-0.0319	0.0281
disrupted	-0.0053	0.0108	0.0143	-0.0044	0.0281	0.0269	0.0359	0.035	0.0428	0.0168	-0.0147	-0.0279
disruption	-0.0158	-0.0067	0.0219	-0.0022	0.0275	0.015	0.0296	0.0264	0.068	0.031	-0.0081	-0.0051
dissociable	-0.0053	0.0263	-0.014	-0.0078	0.0077	-0.0008	0.0044	-0.0025	-0.0104	-0.0235	0.027	-0.0413
dissociate	0.0235	0.0304	0.0493	0.0376	-0.0115	-0.0171	0.0043	-0.0109	0.0474	0.0518	0.0031	-0.0021
dissociated	0	0.021	-0.0193	-0.0046	0.0197	0.0091	0.021	0.0112	-0.0272	-0.0201	0.0319	-0.0083
dissociation	0.0399	0.0484	-0.0088	0.0191	0.021	0.0177	0.0143	0.0212	-0.0589	-0.0524	0.0231	0.0071
distance	-0.0281	-0.0351	-0.057	-0.0442	-0.0092	0.0036	-0.0042	-0.001	-0.0273	-0.0301	-0.0222	0.004
distinction	0.0066	0.014	-0.0261	-0.013	-0.0092	-0.0038	-0.0076	-0.0009	-0.0495	-0.0271	-0.0092	0.0232
distinguish	0.0102	0.0274	-0.019	-0.002	-0.0067	-0.0023	-0.0071	-0.0021	-0.0387	-0.0352	-0.0055	-0.0061
distinguished	-0.0025	-0.0143	0.0008	-0.0004	0.0252	0.0351	0.0253	0.0198	0.0148	0.0166	-0.0141	-0.0323
distraction	0.0223	0.0296	0.0137	0.0174	0.0315	0.0253	0.026	0.0269	-0.0141	-0.0069	-0.0128	0.0105
distractor	-0.0846	-0.0674	-0.0853	-0.0789	-0.0215	-0.0269	-0.0364	-0.041	-0.0097	-0.0132	0.008	-0.0178
distractors	-0.0302	0.0026	-0.033	-0.029	0.0109	0.0187	-0.0015	-0.0011	-0.0048	-0.0148	-0.0138	0.0001
distress	0.045	0.0419	0.0579	0.0535	0.006	0.0074	-0.0013	-0.0007	0.0139	0.0053	-0.0279	-0.0197
distributed	0.0501	0.0905	0.0029	0.0248	-0.0009	-0.0087	-0.0109	-0.0013	-0.069	-0.0569	-0.0028	0.0248
distributed network	-0.0201	0.0146	-0.0386	-0.0157	0.0154	0.0188	0.0129	0.0121	network	-0.0239	0.0071	0.0301
distribution	-0.0179	-0.0626	-0.0406	-0.0246	-0.0564	-0.0383	-0.0457	-0.0425	-0.0427	-0.0194	0.0107	0.0038
disturbances	-0.0028	0.0084	0.0216	0.0011	0.0368	0.0268	0.0273	0.0231	0.0261	-0.0157	-0.0034	-0.0158
disturbed	0.004	0.019	0.0292	0.017	-0.0466	-0.0624	-0.0573	-0.0586	0.0356	0.0166	0.0352	-0.0684
divergent	0.0464	0.0378	0.0618	0.0552	0.0214	0.0338	0.033	0.0247	0.0288	0.0197	0.0059	0.0028
diverse	0.0122	0.0308	0.0007	0.0053	-0.0058	-0.0141	-0.0145	-0.0156	-0.0193	-0.0165	-0.0092	-0.0089
divided	-0.0848	-0.05	-0.0939	-0.0873	0.0191	0.0083	0.0055	0.0038	-0.0135	-0.015	0.02	0.0003
dlpfc	-0.0473	-0.052	-0.0467	-0.0384	-0.0829	-0.1068	-0.0958	-0.101	-0.0209	-0.0183	0.1179	-0.0735
dmn	0.0613	0.0689	0.0045	0.0284	-0.0191	-0.0365	-0.0397	-0.0192	-0.0794	-0.1196	-0.0099	-0.0499
dmpfc	0.065	0.0467	0.0339	0.037	-0.003	-0.0328	-0.0322	-0.0215	-0.0532	-0.0766	-0.0233	-0.02
documented	-0.0219	-0.035	-0.0316	-0.0292	0.0296	0.0255	0.0301	0.0268	-0.0202	-0.0201	0.004	0.0012
does	0.0263	0.0354	-0.0289	0.0002	-0.0312	-0.0424	-0.0459	-0.0376	-0.09	-0.0755	-0.021	0.0348
domain	0.0506	0.0757	-0.0151	0.0176	-0.0368	-0.0488	-0.0466	-0.036	-0.1038	-0.0876	-0.0038	0.0366
domain general	0.0298	0.0404	-0.0192	0.0166	-0.0565	-0.0764	-0.0616	-0.0525	general	-0.0909	-0.0509	0.0122
domains	0.0841	0.087	0.0438	0.0641	-0.0241	-0.0587	-0.0352	-0.027	-0.0803	-0.074	-0.0069	0.0466
dominance	0.0003	-0.0345	-0.015	-0.01	-0.0435	-0.0421	-0.0207	-0.0237	-0.0238	0.0091	0.0084	0.0495
dominant	0.0255	-0.0083	0.0312	0.0264	-0.0884	-0.0891	-0.0682	-0.067	0.0114	0.0348	0.0116	0.0086
dopamine	-0.049	-0.0862	0.0728	0.0229	0.0515	0.0541	0.0631	0.034	0.1891	0.1771	0.0091	-0.0565
dopaminergic	-0.0108	-0.0414	0.0578	0.0327	0.043	0.0459	0.0467	0.0391	0.1122	0.1221	-0.0115	-0.0353
dorsal	-0.0161	0.017	-0.0449	-0.0256	-0.1267	-0.1328	-0.1372	-0.1402	-0.0451	-0.0459	0.0431	-0.0668
dorsal anterior	0.0253	0.0485	0.038	0.031	-0.0567	-0.0685	-0.0734	-0.0762	anterior	0.0157	-0.034	0.0258
dorsal attention	0.0525	0.0744	-0.0151	0.0239	-0.0303	-0.0282	-0.0438	-0.027	attention	-0.0995	-0.0834	0.024
dorsal medial	0.0322	0.0419	-0.0052	0.0062	-0.0373	-0.0786	-0.0711	-0.0596	medial	-0.0575	-0.0752	0.0156
dorsal premotor	-0.0398	-0.04	-0.0591	-0.0471	-0.1175	-0.1082	-0.1045	-0.1093	premotor	-0.0215	0.0178	0.0242
dorsal striatum	-0.0092	-0.0453	0.096	0.0466	0.0256	0.0281	0.0313	0.0227	striatum	0.1545	0.1142	-0.0272
dorsal ventral	-0.0069	-0.0118	-0.011	-0.0071	-0.0072	-0.0152	0.0001	-0.0059	ventral	-0.0072	0.0132	0.0038
dorsolateral	-0.0699	-0.0556	-0.0661	-0.0586	-0.0854	-0.1124	-0.094	-0.1037	-0.0049	-0.0093	0.1604	-0.0692
dorsolateral pfc	-0.013	-0.0135	-0.0362	-0.0301	-0.0559	-0.0756	-0.0623	-0.0695	pfc	-0.0372	-0.045	0.0425
dorsolateral prefrontal	-0.0664	-0.0517	-0.0535	-0.0498	-0.0707	-0.0956	-0.0807	-0.0876	prefrontal	0.0085	-0.0042	0.1603
dorsomedial	0.0866	0.0547	0.0463	0.0593	-0.0289	-0.0696	-0.0552	-0.0476	-0.0719	-0.0918	-0.0017	-0.011
dorsomedial prefrontal	0.0822	0.0616	0.0314	0.0467	-0.026	-0.057	-0.051	-0.0399	prefrontal	-0.0855	-0.1011	-0.0221
dose	-0.0487	-0.0577	0.0171	-0.0203	0.0441	0.041	0.0377	0.03	0.0946	0.0612	-0.0075	-0.039
dot	-0.0433	-0.0032	-0.1058	-0.0791	-0.0372	-0.0185	-0.0457	-0.0357	-0.0873	-0.0902	0.0136	-0.0331
double	-0.0189	-0.0089	-0.0166	-0.0194	0.0174	-0.0064	0.0017	0.0036	0.0092	-0.0206	-0.0048	-0.0232
double blind	-0.0465	-0.0449	-0.0079	-0.0263	0.0337	0.0214	0.0255	0.0228	blind	0.0633	0.0265	0.003
drive	-0.0193	-0.056	0.013	-0.0024	-0.0241	-0.0154	-0.0211	-0.0285	0.0526	0.0273	0.0304	-0.0431
driven	-0.006	0.0379	-0.0104	-0.0068	-0.0167	-0.0222	-0.0277	-0.0211	-0.0068	-0.0257	0.0302	-0.0062
driving	-0.0443	-0.0471	-0.0126	-0.0175	0.0214	0.0312	0.0284	0.024	0.0557	0.0643	-0.0077	0.0057
drug	-0.0619	-0.0773	0.0419	-0.0044	0.0456	0.0368	0.0445	0.0308	0.1519	0.095	0.0257	-0.0348
drugs	-0.002	-0.0112	0.0379	0.0165	-0.0014	-0.0048	-0.0038	-0.007	0.0509	0.0159	0.0205	-0.0386
dti	-0.1428	-0.1614	-0.0938	-0.1095	0.0407	0.0396	0.0172	0.0102	0.0807	0.054	0.0543	-0.0156
dual	-0.0432	-0.0323	-0.0382	-0.03	-0.0314	-0.0243	-0.0253	-0.0323	-0.0009	0.0113	0.0329	0.0113
duration	-0.0048	-0.0334	0.019	0.0023	-0.0145	-0.0099	-0.0137	-0.0149	0.0306	0.0126	-0.0111	0.0076
dynamic	0.0454	0.0502	0.0152	0.0245	0.002	0.0003	0.0147	0.0201	-0.0453	-0.0169	-0.033	0.0338
dynamic causal	-0.0716	-0.0748	-0.0756	-0.0757	-0.0271	-0.0274	-0.0162	-0.022	causal	-0.0096	0.0081	0.0335
dynamically	0.0176	0.0122	0.0195	0.0268	0.0323	0.0227	0.0312	0.0334	-0.0093	0.0227	-0.0088	0.0172
dynamics	0.0908	0.0777	0.0545	0.0683	-0.0331	-0.0104	-0.0271	-0.0226	-0.0509	-0.0319	-0.0495	0.0009
dysfunction	0.0392	0.0101	0.0907	0.0686	0.0115	0.0069	0.0191	0.0033	0.0741	0.0432	0.0095	-0.073
dysfunctional	0.0232	-0.0147	0.0643	0.0439	0.0283	0.0253	0.0274	0.0183	0.0624	0.064	-0.0139	-0.0177
dysfunctions	-0.0162	0.0011	-0.0131	-0.0207	-0.0106	0.0033	-0.0169	-0.0226	0.0072	-0.0036	0.0009	-0.036
dyslexia	-0.048	-0.0345	-0.074	-0.0566	-0.006	0.0063	0.0093	0.0043	-0.04	-0.0025	-0.0028	0.0595
dysregulation	0.0102	-0.0018	0.0567	0.0293	0.0499	0.0265	0.043	0.0327	0.0803	0.0307	-0.0075	-0.0345
earlier	-0.0327	-0.0349	-0.0151	-0.0199	-0.0205	-0.0128	-0.0236	-0.0272	0.0156	0.0151	0.0457	-0.0095
early	-0.0165	-0.0067	-0.0193	-0.0198	0.0234	0.0495	0.0244	0.0266	-0.001	-0.0228	-0.0385	-0.0023
early stage	-0.0751	-0.0655	0.0103	-0.0271	0.039	0.0657	0.0503	0.0394	stage	0.1448	0.1281	-0.0033
early stages	-0.0416	-0.0105	-0.0239	-0.0328	0.018	0.0305	0.0086	0.0087	stages	0.0382	0.0211	0.0097
early visual	-0.0316	0.0229	-0.1006	-0.0704	0.0025	0.023	-0.0064	0.0063	visual	-0.113	-0.1029	-0.0385
easy	-0.049	-0.0666	-0.0607	-0.0495	-0.0578	-0.0469	-0.0587	-0.0623	-0.0257	0.006	0.0445	-0.038
eating	0.0093	-0.0179	0.0573	0.0336	0.0482	0.0435	0.046	0.0395	0.0842	0.0603	-0.0362	0.0176
echo	-0.0285	-0.0251	0.002	-0.0187	0.0025	-0.0038	0.0126	0.0047	0.0461	0.015	-0.0357	-0.0074
economic	0.0383	0.033	0.0403	0.0458	-0.0439	-0.0443	-0.0407	-0.0425	0.0001	-0.0279	0.002	-0.0408
education	-0.0389	-0.0272	-0.0704	-0.0675	-0.032	-0.0426	-0.0482	-0.0422	-0.0487	-0.0868	0.0308	-0.0236
eeg	0.0117	-0.0115	-0.0202	-0.0049	-0.0516	-0.0404	-0.0489	-0.0475	-0.0624	-0.0464	-0.0257	0.0133
effect	-0.0366	-0.0205	-0.0176	-0.024	0.045	0.0402	0.0416	0.0305	0.0377	0.0043	0.0011	-0.0175
effective	-0.0602	-0.0568	-0.0611	-0.0573	-0.0007	0.0049	0.0056	-0.0035	0.0076	0.012	0.0519	0.0167
effective connectivity	-0.0261	-0.0019	-0.0376	-0.032	-0.0064	-0.0094	-0.0006	-0.0081	connectivity	-0.0144	-0.0125	0.0573
effectively	-0.0104	0.0073	0.017	0.0052	-0.0256	-0.0208	-0.0201	-0.0278	0.0401	0.0393	0.0019	-0.0167
effects	-0.0302	-0.0204	-0.0099	-0.0233	0.0308	0.0472	0.0437	0.0332	0.0295	0.02	-0.0009	0.0298
efficacy	-0.0365	-0.0674	0.0079	-0.0037	-0.0093	-0.0193	0.0072	-0.0038	0.0531	0.0631	-0.0082	-0.0025
efficiency	-0.0737	-0.0476	-0.0924	-0.0792	-0.026	-0.0445	-0.0436	-0.0448	-0.03	-0.0346	0.0761	-0.0268
efficient	-0.0188	0.0237	-0.0433	-0.0251	-0.009	0.0001	-0.0115	-0.0118	-0.031	-0.0208	0.0337	0.0102
effort	-0.0316	-0.0381	0.0023	-0.0009	-0.0224	-0.0262	-0.0237	-0.0297	0.0428	0.0499	0.0325	-0.0394
effortful	-0.0238	-0.0181	-0.0003	0.002	-0.0405	-0.0391	-0.0417	-0.042	0.0217	0.0307	0.065	-0.0166
eighteen	-0.0368	-0.0286	-0.0086	-0.0095	0.0189	-0.0001	0.0108	0.0084	0.0428	0.0476	0.0521	-0.0091
elderly	0.015	0.0234	0.0012	0.0091	0.0262	0.0342	0.0265	0.0321	-0.0042	-0.0149	0.0102	-0.0344
electrical	0.0184	-0.0091	0.0411	0.0291	-0.0413	-0.0338	-0.0243	-0.0323	0.0334	0.0494	-0.0318	-0.052
electroencephalography	0.0092	-0.0103	-0.0162	-0.0051	-0.0503	-0.0519	-0.045	-0.0496	-0.0476	-0.0374	-0.042	-0.026
electroencephalography eeg	0.0171	-0.0073	-0.0055	0.0051	-0.0267	-0.029	-0.0198	-0.0232	eeg	-0.0416	-0.0199	-0.0433
electrophysiological	-0.0208	-0.0507	-0.003	-0.0087	-0.0195	0.0036	-0.0121	-0.0188	0.0233	0.0385	0.0213	-0.0263
elements	-0.0172	-0.0142	-0.0461	-0.0356	-0.0075	0.0032	-0.0106	-0.0031	-0.0473	-0.0581	0.016	0.0089
elevated	-0.0004	-0.0038	0.0254	0.0102	0.0779	0.086	0.0879	0.084	0.0473	0.0552	-0.0281	0.0062
elicit	0.0562	0.0383	0.0742	0.0635	0.0041	0.0153	0.0074	0.0096	0.0222	0.0154	-0.0373	-0.0002
elicited	0.0763	0.084	0.0497	0.0579	0.0499	0.0634	0.0488	0.0561	-0.0533	-0.0444	-0.0551	0.0844
elicits	-0.0237	-0.027	-0.0504	-0.0248	-0.0119	-0.0015	-0.0091	-0.0157	-0.0467	-0.0297	-0.0087	-0.0082
elucidate	0.0024	-0.0077	0.0122	0.0114	0.0052	-0.019	-0.0145	-0.0146	0.0131	-0.0001	0.0123	-0.0138
elucidated	0.0319	0.0195	0.019	0.0175	0.0373	0.0198	0.0281	0.0319	-0.0208	-0.0203	-0.0429	0.0076
elusive	-0.028	-0.0304	-0.0267	-0.0312	-0.0351	-0.0495	-0.0366	-0.0383	-0.0045	-0.0093	-0.0028	-0.0116
embedded	0.0032	0.0148	-0.0423	-0.0122	-0.004	0.0036	-0.0073	-0.0032	-0.0762	-0.0362	0.0104	0.0132
emerge	0.0601	0.0316	0.0472	0.0439	0.0237	0.018	0.0141	0.0311	-0.0166	-0.0316	-0.0093	0.0235
emerged	0.0167	-0.0115	-0.0043	0.0005	0.0048	0.0174	0.0133	0.0135	-0.0237	-0.0225	-0.0286	0.0213
emergence	-0.0097	-0.0074	0.0071	-0.0073	0.0013	-0.0082	0.0109	0.0025	0.0407	0.0164	-0.0289	-0.0111
emerging	-0.0573	-0.0518	-0.0651	-0.0493	-0.0187	-0.0147	-0.0258	-0.0223	-0.0196	-0.0206	0.0537	0.0026
emission	0.0022	-0.0034	0.0454	0.0223	0.0191	0.0144	0.0188	0.0118	0.0673	0.019	0.0079	-0.0231
emission tomography	-0.0029	-0.0139	0.0436	0.0191	0.012	0.0073	0.0115	0.0038	tomography	0.0682	0.019	0.009
emotion	0.1013	0.0649	0.1026	0.1003	0.1425	0.1242	0.1351	0.1399	-0.0004	-0.0045	-0.0709	0.0399
emotion regulation	0.0399	0.0205	0.0623	0.0518	0.0602	0.0414	0.0577	0.0511	regulation	0.0267	0.0222	-0.0279
emotional	0.0824	0.0598	0.0894	0.0862	0.1625	0.1477	0.153	0.1572	0.0104	0.0011	-0.0519	0.0376
emotional faces	-0.0058	0.0341	-0.0043	-0.0134	0.1096	0.1065	0.0999	0.1089	faces	0.0016	-0.0086	-0.0307
emotional information	0.0178	0.0257	0.0302	0.0266	0.077	0.082	0.0644	0.0694	information	0.0273	0.0185	-0.0067
emotional responses	0.0402	0.027	0.0379	0.0411	0.0194	0.0088	0.0104	0.0159	responses	-0.0104	-0.0135	-0.004
emotional stimuli	0.0184	0.0341	0.0338	0.0273	0.1011	0.0935	0.0975	0.0969	stimuli	0.0228	0.0197	-0.0236
emotional valence	0.0283	0.0144	0.0366	0.0323	0.114	0.1027	0.111	0.1153	valence	0.0173	0.0148	-0.0214
emotionally	0.0552	0.0559	0.0496	0.0474	0.1505	0.1519	0.149	0.1583	-0.0161	-0.0093	-0.0671	0.0778
emotions	0.0995	0.0754	0.0761	0.0879	0.1011	0.0811	0.096	0.104	-0.0423	-0.0261	-0.0809	0.06
empathic	0.0641	0.0451	0.0498	0.0684	-0.0557	-0.0636	-0.0567	-0.058	-0.034	-0.0286	0.0008	-0.0113
empathy	0.0574	0.0469	0.0464	0.0535	-0.0075	-0.0166	-0.0095	-0.0109	-0.0203	-0.0145	-0.025	-0.0114
emphasize	0.0279	0.0168	0.0252	0.0267	-0.0071	-0.0106	0.0028	0.0026	0.0054	0.0054	0.0065	-0.0069
empirical	0.0589	0.0575	0.0326	0.0361	-0.0122	-0.0162	-0.0227	-0.019	-0.0419	-0.0757	0.0019	-0.0003
employed	-0.0345	-0.029	-0.0314	-0.0295	-0.0295	-0.0264	-0.0261	-0.0405	0.0124	0.0147	0.0009	-0.0235
employing	0.0068	0.0072	-0.004	0.0026	-0.0205	-0.0223	-0.0226	-0.0164	-0.0211	-0.0199	0.0153	0.003
enable	0.0295	0.0305	0.0118	0.0213	-0.0122	-0.0066	-0.0229	-0.018	-0.0157	-0.0182	-0.0171	-0.0264
enabled	-0.0117	-0.0063	0.0146	0.0066	-0.0588	-0.0437	-0.061	-0.0647	0.0351	0.0502	-0.0031	-0.0557
enables	0.0384	0.0272	0.0164	0.0293	0.0101	0.0047	0.0068	0.0115	-0.0383	-0.0337	-0.0361	0.0252
encode	0.0058	0.017	-0.0386	-0.0209	-0.0146	-0.0077	-0.0178	-0.012	-0.0667	-0.0546	-0.0218	0.0258
encoded	-0.0163	-0.0094	-0.0378	-0.0231	0.0311	0.0476	0.0229	0.0213	-0.0223	-0.0285	0.0347	-0.0112
encoding	0.0191	0.0344	-0.0085	0.0051	0.2072	0.2086	0.2091	0.2053	-0.0094	0.0066	-0.0018	0.0468
encoding retrieval	0.0603	0.0599	0.0377	0.0506	0.1515	0.1566	0.1475	0.1509	retrieval	-0.0217	-0.0101	-0.031
encompassing	0.0302	0.0376	0.0315	0.0342	-0.0069	-0.0085	-0.0162	-0.009	-0.0004	0.0166	-0.0169	-0.0111
end	0.0121	-0.0075	0.0229	0.0117	-0.0229	-0.0117	-0.0067	-0.009	0.0219	-0.0014	-0.0192	-0.0009
endogenous	-0.0396	-0.0423	-0.0143	-0.0227	-0.0227	-0.0067	-0.0073	-0.024	0.0459	0.0374	0.029	-0.044
engage	0.0642	0.0632	0.0563	0.0641	0.0163	0.0219	0.0198	0.022	-0.0085	0.0167	-0.0241	0.019
engaged	0.0757	0.0931	0.0324	0.0607	-0.0013	-0.004	-0.0072	0.0091	-0.0556	-0.0275	0.0035	0.0423
engagement	0.0189	0.0529	0.0184	0.015	0.0338	0.0392	0.0355	0.0368	0.0026	0.0037	-0.0002	0.0068
engages	-0.0168	-0.0239	-0.0121	-0.0135	0.0269	0.0357	0.0176	0.0226	0.0132	0.0067	-0.0019	0.0019
engaging	-0.0057	0.0069	-0.0133	-0.0049	-0.0028	-0.0017	-0.01	-0.0053	0.0062	0.0158	0.0262	-0.0121
english	0.0025	0.0094	-0.0389	-0.025	-0.0155	-0.0256	-0.0209	-0.0121	-0.0735	-0.0566	-0.0155	0.0959
enhance	0.0301	0.0065	0.0236	0.0248	0.078	0.0906	0.0862	0.0863	-0.0003	0.0219	-0.0536	0.0324
enhancement	-0.0164	-0.0063	-0.0087	-0.0128	0.0514	0.0671	0.0533	0.0552	0.0188	0.0068	0.0117	0.0046
enhances	-0.0111	-0.0067	-0.0019	0.0017	0.0424	0.0504	0.0401	0.0452	0.021	0.0312	-0.0117	0.0086
enhancing	-0.0221	-0.0421	0.0317	0.0156	0.0199	0.009	0.0245	0.0182	0.0796	0.0754	-0.0047	-0.0167
entire	-0.0107	-0.0235	0.0153	0.0087	-0.0054	0.0094	0.0009	-0.0018	0.0309	0.0359	0.0151	0.0028
environment	0.0091	0.0168	-0.0267	-0.0135	0.0077	0.0185	0.0022	0.0075	-0.0583	-0.0468	-0.0405	0.0008
environmental	0.0684	0.0543	0.0283	0.0483	0.0159	0.0098	0.0133	0.0268	-0.0617	-0.0225	-0.0574	0.035
environments	-0.0218	-0.0061	-0.037	-0.024	-0.0186	-0.0088	-0.0187	-0.0188	-0.0241	-0.0165	0.0369	-0.024
epilepsy	-0.0255	-0.0747	-0.0135	-0.0244	0.1163	0.1146	0.1174	0.1125	0.0282	0.0138	-0.0221	0.0162
episode	-0.0023	0.0017	-0.015	-0.0171	0.0195	0.0064	0.0021	0.0105	-0.0096	-0.0298	-0.0134	-0.0185
episodes	0.0341	0.0069	-0.0014	0.0133	0.0178	0.0213	0.0112	0.0103	-0.0428	-0.0643	-0.0191	-0.0153
episodic	0.0676	0.0664	0.0096	0.0396	0.133	0.1447	0.1297	0.1432	-0.0629	-0.0654	-0.0006	0.0194
episodic memory	0.0498	0.0618	-0.0022	0.0261	0.1443	0.157	0.1397	0.1505	memory	-0.055	-0.0551	0.0021
equal	-0.0158	-0.0297	0.0292	0.0078	0.0152	0.0353	0.0331	0.0255	0.0836	0.0695	0.0117	-0.0088
equally	0.0286	0.0206	0.0344	0.0257	0.0101	-0.0087	0.0136	0.013	0.0037	0.0035	-0.0525	0.0345
equivalent	-0.0241	-0.0037	-0.0644	-0.05	-0.0222	-0.0345	-0.0273	-0.0197	-0.0588	-0.0539	0.0133	0.0427
erp	0.0541	0.0667	-0.0068	0.0228	-0.0265	-0.0252	-0.0314	-0.0178	-0.0888	-0.0661	-0.0137	0.0226
error	-0.0323	-0.0028	0.0315	0.0119	-0.0817	-0.0797	-0.0851	-0.0968	0.0851	0.0665	0.0362	-0.0842
errors	-0.0175	0.0023	0.0334	0.0254	-0.0338	-0.0335	-0.0307	-0.0371	0.0782	0.0668	0.0677	-0.0666
especially	0.0129	0.0088	0.0185	0.0153	-0.0288	-0.0099	-0.0253	-0.0263	0.01	-0.0037	0.0162	-0.014
essential	-0.0096	-0.0057	-0.0065	-0.0045	-0.0369	-0.0402	-0.0309	-0.0401	0.009	0.0133	0.0094	-0.014
establish	-0.0358	-0.016	-0.0097	-0.0252	-0.0176	-0.0112	-0.0141	-0.0223	0.0431	0.012	0.0126	-0.0255
established	-0.0018	-0.0128	0.0225	0.0118	0.0149	0.0137	0.0191	0.016	0.0488	0.0325	-0.0057	-0.0072
estimate	0.0138	0.013	0.0069	0.0087	-0.0104	-0.0009	-0.0159	-0.0055	-0.0022	0.0003	0.002	0.01
estimated	-0.0235	-0.0361	-0.0247	-0.0321	-0.0115	-0.0069	-0.0085	-0.0048	0.0032	-0.0201	-0.025	0.0021
estimates	-0.007	-0.0227	-0.0003	-0.0097	-0.0136	-0.0005	-0.0099	-0.0038	0.0194	-0.0007	-0.0089	-0.0015
estimation	0.0683	0.073	0.0693	0.0625	-0.0272	-0.0283	-0.0326	-0.021	0.0011	-0.0203	-0.0518	-0.0035
et	-0.0071	0.0095	-0.005	-0.0147	0.0492	0.0191	0.0474	0.0459	0.0065	-0.0105	-0.0235	0.0389
et al	-0.0018	0.013	-0.012	-0.015	0.0503	0.0213	0.0448	0.046	al	-0.0136	-0.0294	-0.0264
evaluate	0.0118	-0.0017	-0.0036	0.0114	-0.0565	-0.0495	-0.0475	-0.0513	-0.0272	-0.008	0.017	-0.0437
evaluated	-0.0018	-0.0123	0.0059	0.0036	-0.0443	-0.042	-0.049	-0.0562	0.0062	-0.003	0.0018	-0.0331
evaluating	0.0118	0.0005	0.0039	0.0072	0.0137	0.0148	0.003	0.0035	-0.0031	-0.0218	0.0033	-0.0182
evaluation	0.0749	0.0406	0.0741	0.0728	-0.0234	-0.0243	-0.0279	-0.0277	-0.0009	-0.0312	-0.0184	-0.0347
evaluations	0.0378	0.0343	-0.0092	0.0067	-0.0104	-0.0307	-0.0279	-0.0246	-0.0766	-0.0827	-0.037	-0.0112
event	0.0474	0.0766	0.0333	0.0523	0.0122	0.0099	0.0031	0.0058	-0.0169	0.0042	0.0247	-0.022
event design	0.019	0.0501	0.0142	0.0253	-0.0427	-0.0358	-0.0474	-0.0462	design	-0.0092	0.0174	0.0053
event functional	0.0057	0.0295	0.031	0.0266	0.0375	0.0201	0.0288	0.0235	functional	0.037	0.0517	0.0122
event potential	0.0707	0.0889	0.0229	0.0395	-0.0063	-0.0191	-0.0159	-0.0007	potential	-0.0666	-0.0573	-0.0311
event potentials	0.0011	0.0137	-0.0304	-0.0182	-0.0305	-0.0249	-0.0326	-0.0255	potentials	-0.0499	-0.0523	-0.0017
events	0.087	0.069	0.0555	0.0732	0.0803	0.0611	0.0754	0.0873	-0.0355	-0.0431	-0.032	0.0104
everyday	0.0269	0.0468	0.0077	0.0181	0.0028	-0.0045	-0.0011	0.0022	-0.0273	-0.0181	-0.0191	-0.0129
everyday life	0.01	0.048	0.0066	0.0082	0.0124	0.015	0.0142	0.0183	life	-0.0036	0.0097	-0.0242
evidence	-0.0113	-0.0029	0.0089	0.0048	0.0698	0.0732	0.0755	0.067	0.0447	0.0613	0.0141	-0.0032
evidence suggests	0.0309	0.0361	0.0213	0.0221	0.0465	0.0464	0.047	0.0511	suggests	-0.0099	0.0103	-0.0442
evidenced	-0.0444	-0.0279	-0.0404	-0.0357	0.0204	0.0245	0.0144	0.0124	0.017	0.0299	-0.0046	0.0082
evident	-0.0172	-0.0037	-0.0289	-0.0205	0.022	0.0209	0.0149	0.0176	-0.01	-0.0059	-0.0072	0.0122
evoke	0.0234	-0.0032	0.0402	0.0247	0.0285	0.0244	0.0335	0.0273	0.0278	0.0313	-0.036	-0.0141
evoked	0.0341	0.0224	0.0344	0.0349	-0.0123	0.0092	0.007	0.0035	-0.001	0.0408	-0.044	-0.0014
evolution	0.0534	0.0582	0.0355	0.039	-0.0094	-0.0061	-0.0028	0.0049	-0.0261	-0.002	-0.0166	0.0476
exact	-0.0592	-0.0283	-0.0855	-0.0761	0.0175	0.0169	0.0012	0.007	-0.0279	-0.0254	0.0075	-0.0381
examination	0.0328	0.0207	0.0304	0.0329	-0.056	-0.0491	-0.0651	-0.0599	-0.0086	-0.0261	0.0216	-0.0475
examining	0.0406	0.0208	0.0633	0.0578	0.0054	-0.0075	0.0088	0.0068	0.0295	0.025	-0.0039	-0.0205
example	-0.0062	0.0045	-0.0254	-0.0138	-0.0309	-0.025	-0.0336	-0.0288	-0.0259	-0.0283	0.0212	-0.0156
excessive	-0.016	-0.0439	0.0464	0.0178	-0.0168	-0.0136	-0.0045	-0.0161	0.0939	0.0553	0.0265	-0.0537
exclusively	-0.0418	-0.0072	-0.0304	-0.0347	0.0177	0.0211	0.0207	0.0147	0.0205	0.0336	0.0205	-0.0246
executed	-0.0604	-0.0539	-0.0181	-0.0314	-0.0618	-0.0336	-0.0446	-0.0529	0.0671	0.1035	0.0309	-0.0377
execution	-0.0409	-0.0293	-0.0065	-0.0094	-0.1082	-0.0817	-0.0833	-0.0962	0.0582	0.1062	0.0635	-0.058
executive	-0.0502	-0.0094	-0.0471	-0.0404	-0.0595	-0.0807	-0.0615	-0.0717	0.0025	-0.0098	0.1152	-0.0425
executive control	-0.0272	0.0085	-0.0488	-0.032	-0.0453	-0.0619	-0.045	-0.05	control	-0.0261	-0.0285	0.0718
executive function	-0.0277	-0.0134	-0.0215	-0.0238	-0.0152	-0.0286	-0.0265	-0.0283	function	0.0011	-0.0181	0.0652
executive functions	-0.0307	-0.0246	-0.0205	-0.011	-0.0529	-0.0708	-0.0503	-0.0619	functions	0.0027	0.0137	0.0946
exert	-0.0388	-0.0161	-0.0359	-0.0402	-0.0104	-0.0158	-0.0108	-0.0111	-0.0028	-0.0087	0.0115	-0.0246
exhibit	-0.0421	-0.0511	-0.0269	-0.0362	0.0275	0.0204	0.0137	0.0155	0.0203	0.0106	0.0436	-0.0301
exhibited	0.0109	-0.0182	0.0278	0.0217	0.03	0.0238	0.0165	0.0202	0.0197	0.0073	-0.0126	-0.0294
exhibited greater	0.0316	0.0122	0.0518	0.0455	0.0402	0.045	0.0436	0.0416	greater	0.0403	0.0202	0.0146
exhibiting	0.0373	0.034	0.0598	0.0479	0.0249	0.0224	0.0237	0.0252	0.0311	0.0303	-0.0401	0.012
exist	0.0052	0.0041	0.0067	0.0097	-0.0411	-0.0332	-0.0262	-0.0354	0.0083	0.0187	0.0201	-0.0134
existence	0.0003	0.0071	0.0185	0.006	-0.0032	0.0094	0.0028	-0.0045	0.0312	0.039	-0.0048	0.0191
existing	0.0057	-0.0319	-0.016	-0.0068	-0.0414	-0.0333	-0.0337	-0.0355	-0.0422	-0.0409	0.0265	0.0125
exists	-0.0075	-0.0284	-0.0119	-0.017	-0.0142	-0.0012	-0.0158	-0.0169	0.0029	-0.0034	-0.0194	-0.0318
expectancy	0.0118	0.0047	0.0193	0.0251	-0.0249	-0.0273	-0.014	-0.0194	0.0189	0.0225	0.0425	0.0001
expectation	-0.0053	-0.0219	0.0201	0.0182	-0.0142	-0.0055	-0.0058	-0.009	0.0456	0.0528	0.0252	-0.0015
expectations	0.0528	0.0362	0.0469	0.0531	0.0076	0.007	0.0095	0.0141	-0.0097	-0.0132	0.0048	0.0019
expected	-0.031	-0.047	0.0483	0.0134	-0.0179	0.0021	0.0029	-0.0131	0.1244	0.1228	0.0034	-0.0436
experience	0.0995	0.0868	0.0608	0.082	0.0281	0.0404	0.0412	0.0481	-0.0575	-0.0334	-0.071	0.0285
experienced	0.1033	0.0681	0.1213	0.1062	0.0071	0.0029	0.0103	0.0111	0.0245	0.0058	-0.0741	0.0214
experiences	0.1145	0.0897	0.0787	0.0953	0.0589	0.0498	0.0528	0.0675	-0.0376	-0.0366	-0.0628	0.013
experiencing	0.0251	0.0068	0.0417	0.041	-0.0224	-0.0136	-0.0209	-0.021	0.0195	0.0124	0.0066	-0.0222
experiment	0.0742	0.096	0.0287	0.0476	0.0146	0.0136	0.0064	0.0247	-0.0548	-0.0173	-0.0425	0.065
experimental	0.0141	0.019	0.0209	0.0224	-0.02	-0.0074	-0.0225	-0.0167	0.0051	0.0363	-0.0027	-0.0204
experimental conditions	-0.0025	0.0151	-0.0084	-0.0116	-0.0224	-0.0184	-0.023	-0.0144	conditions	-0.0138	-0.0023	-0.0321
experimentally	0.0688	0.0396	0.0534	0.0521	0.0001	-0.0023	0.0025	0.0118	-0.0207	-0.0335	-0.0494	0.0095
experiments	0.0019	0.0146	-0.0373	-0.0235	0.0197	0.0069	0.0071	0.0152	-0.0554	-0.0269	-0.0262	0.038
expertise	0.0503	0.0733	-0.0009	0.019	-0.0054	-0.0038	-0.0025	0.0074	-0.0732	-0.0532	-0.0441	0.0575
explain	0.0087	0.0017	0.0283	0.0245	0.0144	0.0161	0.02	0.02	0.0281	0.0334	0.0052	0.0208
explained	0.0024	0.0003	-0.005	-0.0047	0.01	0.0149	0.0119	0.0115	-0.0096	-0.012	-0.0056	-0.0072
explanation	-0.0696	-0.0612	-0.0462	-0.0566	0.0486	0.0461	0.0389	0.0291	0.0486	0.0478	-0.0076	-0.03
explicit	0.0321	0.0134	-0.0271	-0.0046	0.0292	0.0193	0.0262	0.03	-0.0815	-0.0879	-0.036	0.0543
explicitly	0.0438	0.0249	0.0492	0.0492	0.0037	-0.0116	0.0057	0.0056	0.0112	0.0085	0.0199	-0.0095
exploration	-0.0169	-0.0035	-0.0228	-0.016	-0.0133	-0.0007	-0.0116	-0.0159	-0.0284	0.0091	-0.0002	0.0071
exploratory	-0.0246	-0.0228	-0.0268	-0.0276	-0.0087	-0.0004	-0.0096	-0.0111	-0.019	-0.0396	0.0115	-0.0008
explore	-0.0349	-0.032	-0.045	-0.0461	-0.0176	-0.0255	-0.0305	-0.0216	-0.0175	-0.027	0.0105	0.0073
explored	0.0319	0.035	-0.026	-0.0001	-0.0175	-0.0281	-0.0104	-0.0058	-0.0883	-0.0718	-0.0296	0.005
exploring	0.0139	0.0019	0.019	0.0232	0.0203	0.0109	0.0191	0.0265	0.0037	0.0091	0.0095	0.0063
exposed	-0.0066	0.004	-0.0048	-0.0106	0.0731	0.0578	0.0661	0.0694	-0.0027	-0.0056	-0.0477	0.0455
exposure	-0.0116	-0.0039	-0.0127	-0.0206	0.0824	0.0882	0.0768	0.08	-0.0085	-0.0221	-0.0297	0.0286
expressed	0.0427	0.0219	0.025	0.0308	-0.0064	-0.0039	0.0039	-0.002	-0.0379	-0.0247	-0.0341	0.0143
expression	0.0387	0.036	0.0591	0.0438	0.1087	0.1089	0.1118	0.1117	0.0316	0.0203	-0.0479	0.054
expressions	0.0222	0.0158	0.0338	0.0275	0.149	0.1426	0.1468	0.149	0.007	0.0263	-0.0517	0.0662
extend	-0.0228	-0.0034	-0.0001	-0.0223	0.0428	0.0446	0.0428	0.0405	0.0407	0.0234	-0.0438	-0.0067
extended	0.0512	0.0305	0.0569	0.0558	0.0033	-0.0051	0.0008	0.0021	0.0125	0.0087	-0.0012	0.0072
extending	-0.049	-0.0366	-0.0275	-0.0505	0.056	0.0658	0.0548	0.0487	0.0462	0.032	-0.0125	-0.0108
extends	-0.0217	-0.0161	-0.0142	-0.0145	-0.0004	-0.0045	0.0033	0.0016	0.0198	0.0235	0.0019	0.0106
extension	-0.0098	-0.0266	-0.0026	-0.0076	-0.0759	-0.0562	-0.0563	-0.067	0.0165	0.047	-0.022	-0.0601
extensive	0.0286	0.0176	0.0077	0.0274	0.014	0.0319	0.0107	0.0158	-0.0268	-0.0069	0.0173	0.0069
extensively	0.0025	0.0088	-0.0123	-0.0035	-0.014	-0.0085	-0.0089	-0.0033	-0.0153	-0.0066	0.0123	0.0057
extent	-0.0069	-0.0079	-0.0326	-0.0088	0.0177	0.0231	0.019	0.0233	-0.0326	-0.0007	-0.0018	-0.0161
external	0.0061	0.0114	0.022	0.0171	-0.0242	-0.0266	-0.03	-0.0271	0.0337	0.0322	0.002	-0.0404
externally	0.0797	0.0874	0.0748	0.0749	-0.1086	-0.1208	-0.1038	-0.1045	-0.0099	-0.0186	0.0185	-0.0529
extinction	0.0581	0.0234	0.0764	0.0685	0.1217	0.1233	0.1338	0.1289	0.0248	0.0321	-0.0391	0.016
extra	0.0015	0.004	0.0013	-0.0024	0.0515	0.0561	0.0501	0.0551	0.0104	0.0137	-0.0454	0.0369
extract	0.0241	0.0208	0.0192	0.0052	0.0306	0.0203	0.0266	0.0307	0.0054	-0.0173	-0.0175	0.0313
extracted	0.0126	0.02	0.0153	-0.0072	0.0633	0.0692	0.0592	0.0675	0.0131	-0.0152	-0.0391	0.0297
extrastriate	-0.008	0.0577	-0.0662	-0.0449	0.0226	0.0458	0.0164	0.0325	-0.0869	-0.0675	-0.0381	0.0564
eye	-0.0584	-0.0276	-0.085	-0.0611	-0.0683	-0.0422	-0.0665	-0.0691	-0.0452	-0.0092	0.0552	-0.0298
eye field	-0.051	-0.0399	-0.0713	-0.0491	-0.1152	-0.1011	-0.1207	-0.124	field	-0.0481	-0.0167	0.0619
eye fields	-0.0762	-0.0354	-0.0808	-0.0638	-0.0772	-0.0657	-0.0788	-0.0906	fields	-0.0002	0.0287	0.0792
eye movement	0.027	0.0072	0.0028	0.0238	-0.0323	-0.021	-0.0365	-0.0347	movement	-0.0537	-0.0066	0.0158
eye movements	-0.059	-0.0306	-0.0661	-0.0601	-0.0392	-0.0234	-0.0397	-0.0393	movements	-0.0179	0.0082	0.0287
eyes	0.0051	0.0451	-0.0431	-0.0254	0.0055	0.0104	-0.0066	0.0072	-0.0755	-0.0718	-0.0394	0.0201
fa	-0.2396	-0.2598	-0.1499	-0.1829	0.0753	0.0767	0.057	0.0386	0.1443	0.1058	0.0973	-0.0561
face	0.0472	0.0995	-0.0129	0.0054	0.1436	0.1289	0.1377	0.1522	-0.0853	-0.0654	-0.0782	0.1339
face ffa	0.0346	0.0844	-0.0123	0.0028	0.0789	0.0607	0.0772	0.0908	ffa	-0.0661	-0.0531	-0.065
face recognition	0.0091	0.0676	-0.0338	-0.0191	0.0787	0.078	0.0766	0.0867	recognition	-0.0524	-0.0407	-0.0274
faces	0.0457	0.096	0.0021	0.0135	0.1857	0.1767	0.1799	0.1948	-0.0592	-0.0526	-0.0757	0.1382
facial	0.023	0.0399	0.0207	0.0171	0.1754	0.1685	0.1697	0.175	-0.0078	0.0014	-0.0573	0.0872
facial expression	0.0194	0.0287	-0.0025	0.0071	0.0804	0.0895	0.0809	0.0913	expression	-0.0364	-0.022	-0.0311
facial expressions	-0.0132	-0.006	0.0021	-0.0077	0.1474	0.1416	0.1468	0.145	expressions	0.0184	0.0331	-0.0429
facilitate	0.0218	0.0287	-0.0172	0.0002	0.0312	0.0283	0.0269	0.0416	-0.0389	-0.0312	-0.0095	0.0599
facilitated	-0.0004	-0.0006	-0.0323	-0.022	0.0078	-0.0057	0.0014	0.0028	-0.0495	-0.0308	-0.0156	0.0678
facilitates	-0.0055	-0.0031	-0.0194	-0.0074	-0.0117	-0.0111	-0.0098	-0.0035	-0.0347	-0.0229	-0.0052	0.0215
facilitation	-0.0147	0.0075	-0.0132	-0.0103	-0.0333	-0.0293	-0.0261	-0.0363	0.0114	0.0169	0.0086	-0.0239
fact	-0.0017	0.0005	-0.018	-0.0161	-0.0177	-0.027	-0.0261	-0.0187	-0.0238	-0.04	-0.0021	-0.0014
factor	-0.0431	-0.0737	-0.0235	-0.0374	0.0305	0.0268	0.0281	0.0276	0.0344	0.0163	0.0195	-0.0085
factorial	0.0515	0.0547	0.0262	0.0401	-0.0251	-0.039	-0.0337	-0.0318	-0.0459	-0.0244	0.0015	0.0016
factorial design	0.0396	0.0564	0.0204	0.0237	-0.0161	-0.021	-0.0204	-0.016	design	-0.0308	-0.0296	-0.0236
factors	0.0148	0.0023	-0.006	0.005	-0.0014	0.0026	-0.0077	-0.0022	-0.0355	-0.0264	-0.0415	0.0283
failed	-0.008	0.0202	0.0018	0.0127	-0.0422	-0.0391	-0.0375	-0.0375	0.0085	0.0279	0.0412	-0.0187
failure	-0.005	-0.0135	-0.0033	-0.0003	-0.0201	-0.0073	-0.0086	-0.0174	0.0105	0.0029	0.0306	-0.014
FALSE	0.0005	-0.0072	-0.0153	0.003	0.0358	0.0146	0.024	0.0275	-0.0162	-0.0081	0.0286	0.0115
familiar	0.0301	0.0477	-0.0218	0.0104	0.0545	0.0533	0.0534	0.0642	-0.0631	-0.0344	-0.0368	0.0726
familiarity	0.0224	0.0437	-0.0208	0.0068	0.0869	0.0849	0.0836	0.0923	-0.0573	-0.0392	0.0021	0.0203
family	-0.0253	-0.0009	0.0032	-0.0168	0.0478	0.0388	0.0471	0.0424	0.0358	-0.0064	-0.0013	0.0149
far	0.0209	0.0182	-0.0046	0.012	-0.0278	-0.0376	-0.0307	-0.0303	-0.0284	-0.0275	0.0204	-0.0141
fasciculus	-0.2189	-0.2233	-0.1336	-0.1647	0.0746	0.0772	0.0689	0.0453	0.1384	0.1219	0.0471	-0.028
fashion	-0.0166	-0.0182	-0.0276	-0.0234	0.0024	0.0041	-0.0066	-0.0042	-0.006	0.022	0.0007	-0.0076
fast	-0.0244	-0.0377	0.011	-0.0078	-0.0176	0.0098	-0.0039	-0.0077	0.0479	0.0469	-0.0262	0.0066
faster	-0.0286	0.0004	-0.0279	-0.0265	-0.0319	-0.0208	-0.0353	-0.041	0.0033	0.016	-0.0026	-0.0222
fc	0.0189	0.0213	0.0178	0.0083	0.0293	0.0272	0.0257	0.033	0.0067	-0.0363	-0.0227	-0.0241
fear	0.0908	0.0774	0.114	0.0967	0.19	0.1645	0.1898	0.1894	0.0313	0.0146	-0.0896	0.0403
fearful	-0.0017	-0.0028	-0.0026	-0.0053	0.1817	0.17	0.174	0.1815	0.0011	-0.0014	-0.0295	0.0746
fearful faces	-0.01	-0.0019	-0.0225	-0.0219	0.1548	0.1449	0.1459	0.1527	faces	-0.0162	-0.0212	-0.0374
feature	-0.0182	-0.0092	-0.0577	-0.0395	0.0028	-0.0009	-0.0028	-0.0039	-0.067	-0.0615	0.0205	0.0316
features	0.0226	0.0461	-0.0326	-0.0106	-0.0273	-0.0206	-0.0343	-0.018	-0.0959	-0.0861	0.0013	0.0796
feedback	0.0263	-0.0086	0.1105	0.0781	-0.0514	-0.0355	-0.041	-0.0463	0.1202	0.1356	-0.0106	-0.0423
feeling	0.0268	0.0314	0.0233	0.0291	0.0053	0.0011	-0.0007	-0.0008	-0.011	0.0045	-0.0165	-0.0134
feelings	0.0504	0.0388	0.0636	0.0621	0.0131	0.0107	0.0244	0.0152	0.0213	0.0168	-0.0376	-0.0187
female	0.0369	0.0171	0.0781	0.0526	0.0651	0.0491	0.0562	0.0524	0.0541	0.0193	-0.0364	0.01
females	-0.0151	-0.0204	0.031	0.0064	0.0136	0.0214	0.0268	0.0085	0.0613	0.0408	-0.0012	-0.0179
fewer	-0.0107	0.0001	-0.0008	0.0085	0.0295	0.0263	0.0239	0.0267	0.0164	0.0281	0.031	0.0129
ffa	0.0328	0.0841	-0.0167	0.0006	0.0839	0.0641	0.077	0.0907	-0.0706	-0.052	-0.0642	0.1057
fiber	-0.1788	-0.1516	-0.1103	-0.1557	0.0922	0.1057	0.0858	0.0709	0.1215	0.0877	-0.0045	-0.0187
field	-0.07	-0.0465	-0.0796	-0.0706	-0.0646	-0.0362	-0.074	-0.0738	-0.0231	-0.0099	0.0311	-0.0361
fields	-0.0392	-0.0176	-0.0708	-0.048	-0.0826	-0.0707	-0.0895	-0.0939	-0.0462	-0.0151	0.0509	-0.0462
final	0.0045	0.0073	-0.0018	-0.0019	0.0469	0.0445	0.0415	0.0503	-0.0064	-0.0106	0.0079	0.0378
finally	0.041	0.0251	0.0404	0.0441	-0.0059	-0.0016	-0.0069	-0.0063	-0.0034	0.0101	-0.0185	0.0215
fine	0.0258	-0.0043	0.016	0.0201	-0.046	-0.0474	-0.0397	-0.0376	-0.0301	-0.0018	-0.0282	0.0008
finger	-0.0406	-0.0643	0.0267	-0.003	-0.1049	-0.0808	-0.0784	-0.0926	0.1123	0.1438	0.0282	-0.0637
finger movements	-0.0358	-0.0417	0.0114	-0.0092	-0.0922	-0.0794	-0.0731	-0.0863	movements	0.08	0.0967	0.039
finger tapping	-0.0568	-0.0563	0.0344	-0.006	-0.0655	-0.0452	-0.0415	-0.0622	tapping	0.1505	0.165	0.0253
fixation	-0.0548	-0.0355	-0.0822	-0.0657	0.0056	0.0251	0.0111	0.0063	-0.0458	-0.036	0.0163	0.0112
fixed	0.0317	0.0376	0.0288	0.0281	-0.0451	-0.0337	-0.0289	-0.0327	-0.0051	0.0108	-0.0276	0.0033
flexibility	-0.0576	-0.0498	-0.0473	-0.0392	-0.0395	-0.0362	-0.0398	-0.0437	0.0192	0.0099	0.0443	-0.0312
flexible	0.0162	0.0477	-0.0061	0.0124	-0.0182	-0.0229	-0.0224	-0.0251	-0.0139	-0.0329	0.0362	-0.0476
flexibly	-0.0414	-0.007	-0.0347	-0.0266	0.0157	0.022	0.0219	0.01	0.026	0.0702	0.0288	-0.0386
flow	-0.0199	-0.0347	-0.0136	-0.0174	-0.0531	-0.0462	-0.0459	-0.0495	0.0007	-0.021	-0.0039	-0.0384
fluctuation	-0.0208	0.0047	-0.0019	-0.0222	0.0118	0.0045	0.0061	0.0032	0.0335	-0.0011	-0.028	-0.0363
fluctuations	0.0067	0.0087	-0.0137	-0.013	-0.0088	-0.0102	-0.0204	-0.0122	-0.0239	-0.0438	-0.0156	-0.0612
fluency	0.01	0.0217	-0.0094	0.0043	-0.0128	-0.0124	-0.0078	-0.0196	-0.0239	-0.0327	0.0094	-0.0059
focal	-0.0325	-0.0608	-0.0055	-0.0213	0.0385	0.0322	0.0404	0.0274	0.0433	0.0392	0.0158	0.0118
foci	-0.0277	-0.035	-0.064	-0.0337	-0.0635	-0.0631	-0.0628	-0.0616	-0.0578	-0.0237	0.0211	-0.0092
focus	0.0207	0.0139	0.0065	0.0204	0.0032	0.0002	0.0028	0.0059	-0.0249	-0.0045	-0.0174	-0.0102
focused	0.0802	0.0683	0.0828	0.0904	-0.0183	-0.0142	-0.0096	-0.0076	-0.0124	-0.0117	-0.0128	0.0141
focusing	0.0291	0.0233	0.0672	0.0528	0.0258	0.0274	0.0264	0.0225	0.0558	0.0413	-0.0128	0.0031
follow	0.0041	-0.0098	0.0635	0.0286	0.0189	0.0145	0.0191	0.0173	0.0957	0.0428	0.0155	-0.0043
followed	0.0236	0.0138	0.0262	0.0278	0.0247	0.0306	0.0209	0.0213	0.0035	0.0017	-0.0207	-0.0096
following	-0.0698	-0.0748	-0.007	-0.0325	0.0485	0.0683	0.0555	0.0459	0.1	0.1063	-0.0047	-0.0234
food	0.0329	0.0164	0.0969	0.0677	0.0632	0.0705	0.0689	0.0594	0.1064	0.0728	-0.0473	0.0099
foot	-0.0433	-0.0517	-0.0065	-0.0335	-0.0885	-0.0814	-0.0753	-0.0881	0.0691	0.0599	-0.0063	-0.0912
force	-0.0514	-0.0568	0.023	-0.0074	-0.0142	-0.0018	0.0048	-0.0074	0.1296	0.1517	0.0105	-0.0458
form	-0.0024	0.009	-0.0751	-0.0412	0.0254	0.0055	0.0174	0.0257	-0.1106	-0.0884	-0.0316	0.079
formation	-0.0008	-0.023	0.0218	0.0099	0.1617	0.1791	0.1763	0.1691	0.0665	0.0593	-0.0165	0.0315
formed	-0.0484	-0.0293	-0.0627	-0.0598	0.0177	0.0277	0.0185	0.0177	-0.0161	-0.0075	0.0188	0.0245
forms	0.0302	0.0398	0.0027	0.0205	-0.0096	-0.0249	-0.0118	-0.009	-0.0414	-0.0233	-0.0046	0.0311
forward	-0.0083	-0.0214	-0.0006	0	-0.046	-0.0372	-0.0412	-0.043	-0.0055	-0.0074	0.0123	0.0074
fourteen	0.0194	0.0186	0.0214	0.0207	-0.0092	-0.0135	-0.0131	-0.0137	-0.0058	-0.0152	-0.0099	-0.0053
fractional	-0.2306	-0.2522	-0.1477	-0.1804	0.05	0.0516	0.0321	0.0159	0.1321	0.086	0.0802	-0.0632
fractional anisotropy	-0.2534	-0.2733	-0.1548	-0.1906	0.0652	0.0632	0.0475	0.0263	anisotropy	0.1541	0.1101	0.0988
framework	0.0845	0.0951	0.0681	0.0791	0.0098	0.016	0.0086	0.0152	-0.0375	-0.0453	-0.0508	0.0378
free	0.0022	-0.0033	-0.0133	-0.0118	-0.0207	-0.0233	-0.0214	-0.0224	-0.0306	-0.0383	0.0124	-0.03
frequencies	0.0288	0.0039	0.0189	0.022	-0.0676	-0.0613	-0.0616	-0.0627	-0.0151	0.0034	-0.0213	-0.0324
frequency	-0.0018	-0.0232	-0.0204	-0.0165	-0.049	-0.048	-0.0555	-0.0452	-0.0392	-0.0322	-0.0439	0.0026
frequency fluctuations	-0.0312	-0.0223	-0.0188	-0.0341	0.0327	0.0366	0.0224	0.0303	fluctuations	0.0203	-0.0122	-0.026
frequent	0.0121	0.0006	0.0157	0.0231	-0.0493	-0.0524	-0.0416	-0.0483	0.0075	0.027	0.0162	-0.0047
frequently	0.0131	0.0227	0.0361	0.0247	0.0353	0.0153	0.0224	0.0229	0.0392	0.0129	-0.0161	-0.0144
frontal	-0.062	-0.0327	-0.0995	-0.0655	-0.1337	-0.1514	-0.1471	-0.1544	-0.0872	-0.069	0.1351	-0.0142
frontal cortex	0.0155	0.0322	0.0122	0.0195	-0.1017	-0.1333	-0.1134	-0.1256	cortex	-0.0212	-0.0325	0.0687
frontal cortices	0.0343	0.0385	0.009	0.0169	-0.0633	-0.062	-0.0637	-0.0621	cortices	-0.044	-0.0395	0.0507
frontal eye	-0.0798	-0.0634	-0.0959	-0.0691	-0.1123	-0.099	-0.1151	-0.1248	eye	-0.0305	0.01	0.0891
frontal gyri	0.0168	0.0153	-0.0098	0.0012	-0.0577	-0.0623	-0.0697	-0.0689	gyri	-0.0418	-0.0366	0.0371
frontal gyrus	-0.018	-0.0139	-0.0626	-0.0332	-0.076	-0.0946	-0.0791	-0.0795	gyrus	-0.0906	-0.0686	0.0576
frontal lobe	-0.0386	-0.0049	-0.0519	-0.0504	-0.0224	-0.0556	-0.0468	-0.0454	lobe	-0.0345	-0.0554	0.0444
frontal lobes	-0.0079	0.0005	-0.0154	-0.0081	-0.0182	-0.0178	-0.0238	-0.0249	lobes	-0.0045	0.0006	0.0579
frontal operculum	0.0451	0.026	0.0555	0.0477	-0.0328	-0.0424	-0.0181	-0.0309	operculum	0.0213	0.011	-0.0199
frontal parietal	-0.0734	-0.0472	-0.0982	-0.0754	-0.0707	-0.0679	-0.0823	-0.0839	parietal	-0.0406	-0.0217	0.1086
frontal temporal	0.0091	-0.0123	-0.0126	0.0001	-0.0231	-0.0441	-0.0236	-0.0152	temporal	-0.0459	-0.0586	0.0313
fronto	-0.0737	-0.0509	-0.067	-0.0584	-0.0715	-0.0805	-0.0889	-0.0913	0.0036	0.0185	0.0929	-0.0467
fronto parietal	-0.0583	-0.0125	-0.0968	-0.0658	-0.0911	-0.0971	-0.1061	-0.0998	parietal	-0.0629	-0.0288	0.0912
fronto striatal	-0.0312	-0.0398	0.0596	0.018	-0.0202	-0.0193	-0.0151	-0.0386	striatal	0.1266	0.1038	0.0236
fronto temporal	0.0214	-0.0144	-0.0095	0.0031	-0.0053	-0.0194	-0.0144	-0.0088	temporal	-0.0532	-0.0494	-0.0111
frontoparietal	-0.037	0.0202	-0.067	-0.0438	-0.0872	-0.0946	-0.0999	-0.0929	-0.0508	-0.0364	0.078	-0.031
frontoparietal network	-0.0575	0.0016	-0.0581	-0.0515	-0.0576	-0.0522	-0.0645	-0.0587	network	-0.0042	0.0123	0.0529
frontopolar	0.0377	0.0435	0.0117	0.0239	-0.0601	-0.0619	-0.0589	-0.0583	-0.052	-0.061	0.029	-0.0441
frontotemporal	0.0639	0.0348	0.0369	0.0448	0.0055	-0.0228	0.0035	0.004	-0.0613	-0.0675	-0.0219	0.0725
fully	0.0265	0.02	0.0038	0.0137	0.0435	0.0381	0.0327	0.0425	-0.0308	-0.0198	-0.0427	0.0397
function	-0.0601	-0.0601	-0.0199	-0.0443	0.0267	0.0246	0.0311	0.0194	0.0761	0.0442	0.0302	-0.0661
functional abnormalities	-0.0347	-0.0589	0.0046	-0.0206	0.031	0.0342	0.0333	0.0263	abnormalities	0.0567	0.0326	0.0091
functional connections	0.0178	0.0148	0.0088	0.0097	0.0363	0.0442	0.0345	0.0417	connections	-0.0021	-0.0053	-0.0326
functional connectivity	0.0183	0.0365	0.0394	0.0197	0.0188	0.018	0.0226	0.0228	connectivity	0.0474	0.0071	-0.0227
functional coupling	0.0311	0.0119	0.0395	0.0314	0.0109	0.0207	0.0104	0.0118	coupling	0.0304	0.02	-0.0339
functional magnetic	-0.0013	0.0051	0.0628	0.0278	0.0136	0.002	0.0256	0.0126	magnetic	0.1004	0.1018	-0.0315
functional network	0.0618	0.0831	0.0805	0.0661	-0.0352	-0.0409	-0.0463	-0.0378	network	0.0157	0.0054	-0.0384
functional networks	0.1344	0.1642	0.0862	0.1085	-0.0551	-0.072	-0.0662	-0.0523	networks	-0.0735	-0.0796	-0.0343
functional neuroanatomy	0.0535	0.0281	0.0532	0.058	0.0171	0.013	0.0243	0.0296	neuroanatomy	0.0043	0.0301	0.0129
functional organization	0.0709	0.0574	0.0416	0.0564	-0.0527	-0.0555	-0.0495	-0.0452	organization	-0.0512	-0.0526	-0.0109
functional role	0.0345	0.0121	0.041	0.0336	0.0266	0.0328	0.0342	0.0294	role	0.0169	0.0214	-0.0175
functional structural	-0.0128	-0.0399	0.0247	0.0056	0.0479	0.0438	0.0502	0.0474	structural	0.0509	0.0572	0.0344
functionally	0.09	0.1099	0.0465	0.0665	-0.0167	-0.0158	-0.0128	-0.0026	-0.0634	-0.0412	-0.0585	0.018
functionally connected	0.0957	0.0863	0.0818	0.0939	-0.0354	-0.0233	-0.0232	-0.0267	connected	-0.0181	0.0049	-0.0287
functioning	0.0126	0.008	0.0147	0.0119	0.0554	0.0442	0.0414	0.0385	0.0028	-0.0251	0.0002	-0.025
functions	-0.0214	0.0108	0.0079	-0.011	-0.0129	-0.0252	-0.0094	-0.0187	0.0601	0.0273	0.0587	-0.0291
fundamental	0.016	0.0371	-0.0171	-0.0003	-0.0082	-0.0025	-0.0074	-0.0068	-0.0464	-0.0352	0.0013	0.0151
furthermore	0.0217	0.0389	0.0137	0.0095	-0.0197	-0.0144	-0.007	-0.0126	-0.0107	-0.0146	-0.0361	-0.0359
fusiform	0.03	0.0908	-0.0469	-0.0186	0.1139	0.1064	0.1065	0.1227	-0.1085	-0.0789	-0.0761	0.1438
fusiform face	0.0379	0.0899	-0.0095	0.0071	0.0853	0.0694	0.0832	0.0962	face	-0.0651	-0.0452	-0.0639
fusiform gyri	0.0379	0.0725	-0.0136	0.0069	0.0646	0.0644	0.0593	0.0693	gyri	-0.0792	-0.0523	-0.066
fusiform gyrus	0.0209	0.0761	-0.0537	-0.0255	0.0999	0.0894	0.0906	0.1063	gyrus	-0.1101	-0.0753	-0.0695
future	0.0126	0.0031	0.0246	0.0203	0.0188	0.0098	0.0201	0.0208	0.0218	-0.0101	0.0186	-0.0319
gain	-0.024	-0.0419	0.0776	0.0342	-0.0277	-0.0091	-0.0148	-0.0322	0.1423	0.1198	0.0073	-0.043
gains	-0.0063	-0.0518	0.0866	0.0413	0.0115	0.012	0.0159	0.0047	0.1324	0.1045	-0.0377	-0.0101
gambling	0.0577	0.0224	0.0833	0.0593	-0.0081	-0.0288	-0.0202	-0.0184	0.0333	-0.0108	-0.0433	-0.0266
game	0.0115	0.0016	0.0365	0.0322	-0.045	-0.0477	-0.044	-0.0574	0.0216	0.0027	0.0118	-0.0391
gamma	0.0064	-0.025	-0.0241	-0.0153	-0.023	-0.0277	-0.0315	-0.021	-0.0535	-0.0464	-0.0065	0.0277
ganglia	-0.0675	-0.0767	0.1731	0.0708	0.0088	0.0388	0.0484	0.0107	0.3728	0.3532	0.048	-0.0764
gap	0.0057	-0.0032	0.0174	0.0133	0.0352	0.0259	0.038	0.0371	0.0151	-0.0055	-0.0302	0.014
gaze	-0.0437	-0.0393	-0.0894	-0.0656	-0.0115	0.0001	-0.0099	-0.007	-0.0772	-0.0463	-0.004	0.026
gender	0.0009	-0.0006	0.0053	-0.0069	0.0252	0.0298	0.0186	0.0217	-0.0062	-0.0232	-0.0243	0.022
gene	-0.0764	-0.0869	-0.0392	-0.0538	0.067	0.0584	0.0641	0.0523	0.045	0.0336	0.0239	0.0055
general	0.1017	0.1009	0.0769	0.1004	-0.0137	-0.0143	-0.0122	-0.0104	-0.0477	-0.0284	-0.0085	0.0158
general linear	0.084	0.0557	0.0473	0.0645	-0.0175	-0.0137	-0.0192	-0.0117	linear	-0.0533	-0.0476	-0.0607
generalized	-0.0376	-0.0158	-0.0411	-0.031	0.0032	-0.0062	-0.0072	-0.0022	-0.0006	-0.011	0.0261	-0.0322
generally	0.0268	0.0209	0.0168	0.0295	0.02	0.0249	0.0247	0.0284	-0.0078	0.0122	0.0124	0.0232
generate	-0.0116	0.025	-0.0408	-0.0246	-0.0126	-0.0018	-0.0199	-0.0105	-0.0494	-0.0385	0.0079	0.0031
generated	0.0304	0.0198	0.0188	0.0224	-0.0127	-0.016	-0.0176	-0.0079	-0.0058	0.0132	-0.0165	0.0253
generating	0.0281	0.0134	0.026	0.0275	-0.0024	-0.0159	-0.0061	-0.0005	-0.0006	0.0128	-0.0087	0.02
generation	0.0318	0.0398	0.0386	0.0319	-0.0356	-0.0332	-0.0265	-0.0343	0.0127	0.0244	-0.0287	-0.0028
genes	-0.0389	-0.0518	-0.0306	-0.0381	0.0253	0.0148	0.0137	0.0135	0.0168	-0.0164	0.012	-0.0167
genetic	-0.0718	-0.078	-0.0552	-0.0643	0.0656	0.0658	0.0603	0.0614	0.0234	0.0036	0.0271	0.0192
genetic risk	-0.0506	-0.0458	-0.0354	-0.0413	0.0472	0.0376	0.0347	0.0394	risk	0.0244	0.001	0.0392
genotype	-0.0671	-0.0957	-0.0114	-0.0362	0.1041	0.1051	0.109	0.0994	0.0879	0.0756	0.0275	0.013
german	-0.0162	-0.0244	-0.0057	-0.0063	-0.0147	-0.0151	-0.0056	-0.0157	0.0026	0.01	0.0041	0.0186
gestures	-0.0015	-0.0105	-0.0357	-0.0178	-0.0183	-0.0131	-0.0169	-0.0071	-0.0614	-0.0353	-0.0017	0.0504
given	-0.0177	0.0108	0.0147	0.002	0.0285	0.0308	0.0225	0.0237	0.0457	0.039	0.0112	0.0078
global	0.0245	0.0253	-0.0068	0.0032	0.0162	0.0171	0.0086	0.0192	-0.04	-0.0458	-0.0048	-0.0068
globus	-0.0276	-0.0491	0.0857	0.0247	0.0136	0.0218	0.0379	0.0164	0.1784	0.1598	0.0171	-0.0398
globus pallidus	-0.0276	-0.0486	0.0858	0.0248	0.0135	0.0218	0.0378	0.0163	pallidus	0.1787	0.1604	0.0174
gm	-0.0443	-0.0545	-0.024	-0.0381	0.048	0.0348	0.0416	0.0358	0.0093	-0.0286	0.0136	0.0212
gm volume	-0.0044	0.0091	0.0051	-0.0063	0.0615	0.0443	0.0564	0.0584	volume	-0.0016	-0.0317	-0.0071
goal	0.031	0.0506	-0.0037	0.021	-0.0515	-0.0497	-0.0574	-0.0468	-0.0531	-0.0362	0.0019	-0.0295
goal directed	0.0482	0.0631	0.0287	0.0418	-0.0259	-0.028	-0.027	-0.0232	directed	-0.0269	-0.0237	-0.0121
goals	0.0168	0.0208	-0.0086	0.0047	-0.0337	-0.0387	-0.0306	-0.0256	-0.0422	-0.0456	-0.0073	0.0021
good	-0.0138	-0.016	-0.0079	-0.0073	-0.028	-0.0269	-0.0318	-0.0344	0.0111	0.0053	0.0205	-0.0295
gradient	0.0197	0.0169	-0.0004	0.0093	-0.0623	-0.0651	-0.0622	-0.0679	-0.0327	-0.0462	0.0051	-0.0205
granger	0.0234	0.0185	0.015	0.0238	0.0018	-0.0095	-0.0022	-0.0026	-0.0106	-0.0102	-0.0129	-0.0092
graph	0.0539	0.0702	0.0392	0.039	-0.0272	-0.0232	-0.0272	-0.0198	-0.0118	-0.023	-0.013	-0.0395
grasping	0.0057	0.0033	-0.0522	-0.0223	-0.0816	-0.0682	-0.0734	-0.069	-0.0884	-0.0505	-0.0101	-0.0095
gray	-0.0184	-0.0496	0.0057	-0.0074	0.0166	0.0155	0.0193	0.0096	0.0255	-0.0133	0.0078	-0.0204
gray matter	-0.0126	-0.0309	0.0015	-0.01	0.0059	-0.0049	0.0049	0.0012	matter	0.0051	-0.0493	0.0274
great	0.0667	0.0689	0.0439	0.0476	0.0003	0.0011	-0.0159	-0.0011	-0.04	-0.0486	-0.0459	0.0154
greater	0.0106	0.0211	0.0115	0.0212	0.0256	0.02	0.0217	0.0225	-0.0033	0.0168	0.0373	0.0446
greater extent	-0.0234	-0.0116	-0.0185	-0.0148	0.0035	0.0024	0.0069	-0.0007	extent	0.01	0.0322	0.0186
greatest	0.0781	0.0601	0.035	0.0537	-0.0125	-0.0227	-0.0205	-0.0097	-0.0653	-0.0678	-0.0153	0.0052
grey	-0.0947	-0.1162	-0.0027	-0.0489	0.0676	0.0846	0.0818	0.055	0.1359	0.0899	0.0181	-0.0424
grey matter	-0.0857	-0.1091	-0.0034	-0.0481	0.0627	0.0784	0.0753	0.0537	matter	0.1207	0.0675	0.0316
group	-0.0533	-0.0712	-0.0031	-0.0238	0.0428	0.0508	0.0394	0.0389	0.077	0.0534	0.0465	-0.0287
group comparisons	-0.0198	-0.013	0.0387	0.0193	0.0329	0.0358	0.0404	0.0349	comparisons	0.0832	0.0679	0.019
group healthy	-0.0485	-0.0096	-0.0387	-0.0502	0.0244	0.0254	0.022	0.0163	healthy	0.0172	0.0091	-0.0052
group level	0.0073	-0.0241	0.0167	0.0193	0.0072	0.0019	0.0114	0.0073	level	0.0056	0.0213	0.0023
groups	-0.0066	0.015	-0.0301	-0.0223	0.0205	0.0092	0.0004	0.0085	-0.027	-0.0456	0.0079	-0.0039
growing	-0.0234	-0.04	-0.0053	-0.018	0.0191	0.0318	0.0136	0.0178	0.0196	-0.0032	0.004	0.0089
guide	0.0927	0.0717	0.0582	0.0786	-0.0433	-0.0506	-0.0447	-0.038	-0.05	-0.0452	0.0219	0.0109
guided	-0.0446	-0.0117	-0.0543	-0.0437	-0.0828	-0.0849	-0.0862	-0.0951	0.0019	0.0252	0.0405	-0.0666
gyri	0.0334	0.0459	-0.006	0.0121	-0.0211	-0.0127	-0.0249	-0.0149	-0.0625	-0.0437	-0.0222	0.0364
gyrus	0.0339	0.0286	-0.0538	-0.0134	-0.0183	-0.0216	-0.0222	-0.0048	-0.1526	-0.1098	-0.0205	0.113
gyrus anterior	0.076	0.0731	0.0654	0.0634	-0.0001	-0.0099	-0.0002	0.0052	anterior	-0.0225	-0.0533	-0.0203
gyrus ba	0.0234	0.0298	-0.0195	0.0073	-0.038	-0.0434	-0.0502	-0.0445	ba	-0.0795	-0.0531	0.009
gyrus cerebellum	0.0159	0.0385	0.0178	0.0001	0.0098	0.007	0.0039	0.0061	cerebellum	0.0152	-0.0099	-0.0358
gyrus ifg	-0.0066	-0.0111	-0.0291	-0.0211	-0.0096	-0.0237	-0.0118	-0.0151	ifg	-0.0499	-0.0406	-0.0181
gyrus inferior	-0.0324	-0.0238	-0.0456	-0.0338	-0.0053	-0.0079	-0.0064	-0.0045	inferior	-0.0166	-0.0079	0.0294
gyrus insula	0.0029	-0.0168	0.021	0.0217	-0.01	-0.0121	-0.0013	-0.0106	insula	0.0228	0.0193	-0.0147
gyrus medial	0.0431	0.059	0.0206	0.0241	0.0002	-0.0226	-0.0176	-0.0097	medial	-0.041	-0.0457	-0.0216
gyrus mfg	-0.0191	-0.0169	-0.0385	-0.0237	-0.0569	-0.0642	-0.0526	-0.0546	mfg	-0.0387	-0.0323	0.0347
gyrus middle	0.0386	0.0443	-0.0082	0.014	0.0201	0.011	0.0204	0.0307	middle	-0.0892	-0.075	-0.0148
gyrus posterior	0.0648	0.0773	0.0288	0.0454	0.0242	0.0188	0.0153	0.024	posterior	-0.0571	-0.0536	-0.0165
gyrus precuneus	-0.0073	0.0157	-0.0308	-0.0192	0.0043	0.0123	-0.0067	0.0036	precuneus	-0.0351	-0.0561	0.0042
gyrus stg	0.0931	0.0471	0.0492	0.0695	-0.0269	-0.0413	-0.025	-0.0102	stg	-0.0874	-0.0315	-0.0491
gyrus superior	-0.0108	-0.0037	-0.0505	-0.0322	0.002	0.0138	0.0056	0.0176	superior	-0.0718	-0.04	0.0003
half	0.0191	0.0154	-0.0023	0.0033	0.0158	0.006	0.0045	0.0037	-0.0246	-0.0231	-0.0114	0.0057
hand	-0.0445	-0.0591	-0.0223	-0.0296	-0.1088	-0.083	-0.0872	-0.0974	0.0447	0.0921	0.0026	-0.0633
hand movements	-0.0728	-0.0804	-0.0414	-0.0581	-0.0577	-0.0487	-0.0451	-0.0545	movements	0.057	0.0785	0.0067
handed	-0.0554	-0.065	-0.0132	-0.0298	-0.0716	-0.0537	-0.0479	-0.0648	0.0732	0.1061	0.0405	-0.0216
handedness	-0.03	-0.0344	-0.0129	-0.0232	-0.0187	-0.0168	-0.0175	-0.0196	0.0205	0.0175	0.0155	-0.0184
hands	-0.0498	-0.0397	-0.0265	-0.0385	-0.0736	-0.0402	-0.0518	-0.0573	0.0428	0.058	0.0135	-0.0403
happy	0.01	0.0068	0.0116	0.0079	0.1553	0.1502	0.1538	0.1599	-0.0004	-0.01	-0.0439	0.0858
happy faces	-0.0222	-0.0114	-0.0185	-0.0262	0.1006	0.0926	0.0917	0.0996	faces	0.0051	-0.0183	-0.0229
having	-0.0156	-0.0143	-0.0262	-0.0173	-0.0312	-0.0378	-0.0364	-0.0341	-0.0228	-0.027	0.0462	0.0269
hc	-0.0298	-0.0394	0.0014	-0.0183	0.083	0.0666	0.0669	0.0634	0.0489	0.01	-0.0061	-0.0324
hcs	-0.0257	-0.0351	-0.0422	-0.0491	-0.0034	-0.0063	-0.0056	-0.0056	-0.021	-0.0554	-0.0179	-0.0071
head	0.0046	-0.0165	0.0015	0.0071	-0.0139	-0.0201	-0.0076	-0.0125	-0.0151	-0.0079	-0.0032	-0.004
health	0.0179	0.0144	0.0393	0.0225	0.0158	-0.0088	0.0153	0.0103	0.0353	0.0024	-0.0188	-0.0099
healthy	-0.0671	-0.0741	0.0367	-0.0223	0.0454	0.0498	0.0528	0.0322	0.1646	0.1031	0.0138	-0.0968
healthy adults	0.0574	0.0434	0.0427	0.0402	-0.0649	-0.074	-0.0585	-0.0617	adults	-0.0302	-0.0472	0.0059
healthy control	0.0131	0.0051	0.0169	0.0199	0.0153	0.0189	0.0104	0.0134	control	0.0042	-0.0095	0.0124
healthy controls	-0.0527	-0.0501	-0.0017	-0.0353	0.0315	0.026	0.0234	0.0195	controls	0.0749	0.0085	0.0099
healthy handed	-0.0285	-0.0279	-0.0348	-0.0296	-0.0615	-0.0563	-0.0589	-0.0626	handed	-0.0028	0.0136	0.0373
healthy human	-0.0156	-0.0492	0.0614	0.0259	0.014	0.0119	0.0271	0.0093	human	0.1164	0.0938	-0.0169
healthy individuals	-0.0249	-0.0137	0.0012	-0.0111	0.0427	0.0332	0.0293	0.0285	individuals	0.0513	0.0142	0.0055
healthy male	0.0311	0.0242	0.0591	0.0394	0.0552	0.0598	0.0604	0.056	male	0.0484	0.0431	-0.0357
healthy volunteers	0.0029	-0.0023	0.0553	0.0426	-0.0054	-0.0082	0.0017	-0.0096	volunteers	0.0766	0.0849	0.0309
healthy young	-0.1014	-0.0779	-0.0551	-0.0826	0.0482	0.0551	0.0441	0.0319	young	0.0741	0.0301	0.0498
heard	0.0782	0.018	0.0784	0.0813	-0.0028	0.0042	0.0066	0.0127	-0.0052	0.0215	-0.0275	0.0511
hearing	-0.0014	-0.047	-0.013	-0.004	-0.0089	0.003	-0.0086	0.0013	-0.0418	0.0105	-0.0106	0.0782
heart	-0.0046	-0.0091	0.0299	0.002	0.0243	0.0326	0.0252	0.0135	0.0568	0.0321	-0.0245	-0.0499
heart rate	-0.027	-0.0212	0.0163	-0.0144	0.0283	0.0428	0.028	0.014	rate	0.073	0.0486	-0.0131
heightened	0.0088	0.0218	0.0432	0.0304	0.09	0.0888	0.0799	0.0859	0.0531	0.0438	-0.0332	0.0292
held	-0.0269	-0.0094	-0.0326	-0.0228	-0.0094	-0.0151	-0.0169	-0.0179	-0.0033	-0.0013	0.0512	-0.0054
help	0.0049	0.008	0.0235	0.0164	-0.0164	-0.0239	-0.0244	-0.0168	0.0227	-0.0149	0.0262	-0.0055
hemisphere	-0.0853	-0.0815	-0.0971	-0.0927	-0.0225	-0.0188	-0.0132	-0.0119	-0.03	0.0098	0.0269	0.0795
hemispheres	-0.0654	-0.0552	-0.0249	-0.0587	0.0091	0.0094	0.012	0.0071	0.0685	0.0826	0.0021	-0.0058
hemispheric	-0.0338	-0.0587	-0.0495	-0.0397	-0.0365	-0.0384	-0.0236	-0.0252	-0.0397	0.0098	0.0241	0.0401
hemodynamic	0.0734	0.0263	0.0638	0.0664	-0.0063	-0.0148	-0.0103	0.0075	-0.0233	-0.0197	-0.0601	0.0219
hemodynamic response	0.0677	0.0409	0.0504	0.0511	-0.0048	-0.0095	-0.0064	0.0062	response	-0.0213	-0.0337	-0.0396
hemodynamic responses	0.0433	0.0285	0.0261	0.0226	0.0253	0.0061	0.0141	0.0293	responses	-0.0284	-0.0411	-0.0671
heschl	0.0674	0.0051	0.0474	0.0523	-0.0048	-0.0047	0.0071	0.0208	-0.038	0.0067	-0.0336	0.0935
heschl gyrus	0.068	0.0108	0.0486	0.0545	-0.0046	-0.0041	0.0065	0.0206	gyrus	-0.0373	0.0065	-0.0317
heterogeneity	-0.0352	-0.0214	-0.0269	-0.0359	-0.0063	-0.0139	-0.0137	-0.0151	0.0149	-0.0138	0.0211	-0.0038
heterogeneous	-0.0446	-0.0398	-0.0431	-0.032	0.0207	0.0154	0.0148	0.0147	0.0103	0.0196	0.0352	0.003
hierarchical	0.053	0.0267	-0.0051	0.0177	-0.0755	-0.0824	-0.0795	-0.0639	-0.1048	-0.0872	0.0041	0.0343
hierarchy	-0.0288	-0.0325	-0.045	-0.0374	-0.0215	-0.0167	-0.026	-0.019	-0.0189	-0.0073	-0.0099	0.0027
high	-0.0786	-0.083	-0.0342	-0.0611	0.0665	0.071	0.0546	0.0543	0.066	0.0381	-0.01	-0.0284
high frequency	0.0161	0.0125	-0.0153	0.0019	-0.0387	-0.0356	-0.0433	-0.037	frequency	-0.0526	-0.0435	-0.029
high functioning	0.0108	0.0345	0.0062	0.0142	0.0274	0.0349	0.0218	0.0273	functioning	-0.0117	-0.0056	0.007
high level	-0.0633	-0.0546	-0.0674	-0.0621	-0.0201	-0.0152	-0.0293	-0.0231	level	-0.0158	-0.0116	0.0293
high low	-0.0358	-0.0139	-0.0266	-0.0361	0.0064	-0.0017	-0.0085	-0.0057	low	0.0037	-0.0219	-0.0016
high resolution	-0.0467	-0.0822	-0.0135	-0.0379	0.0952	0.1339	0.1098	0.0969	resolution	0.0585	0.0479	-0.046
high risk	0.0009	0	0.0039	-0.0065	-0.011	-0.0156	-0.0236	-0.0225	risk	0.0064	-0.0269	0.0318
higher	-0.0069	-0.0201	-0.006	-0.017	-0.0289	-0.0277	-0.024	-0.0305	0.0064	-0.005	-0.0085	-0.0252
higher level	0.028	0.0156	-0.0198	-0.0031	-0.0128	-0.0245	-0.0193	-0.0158	level	-0.0656	-0.0347	-0.0224
higher levels	0.0445	0.0264	0.0503	0.051	-0.0117	-0.0078	-0.0059	-0.0055	levels	0.0064	0.0271	-0.0059
higher order	0.0125	-0.0051	0.0181	0.0097	-0.0155	-0.0197	-0.0045	-0.0073	order	0.0003	0.0114	-0.0114
highest	0.0232	0.03	0.0012	0.0209	-0.0443	-0.0506	-0.0405	-0.0351	-0.0402	-0.0172	-0.0012	0.0021
highlight	0.0398	0.0329	0.0392	0.0339	0.0318	0.0315	0.0333	0.0348	-0.005	-0.0108	-0.0464	0.0316
highlighted	0.0471	0.0323	0.0601	0.0591	0.0248	0.0318	0.023	0.0315	0.0007	0.0139	-0.0302	0.0205
highlights	-0.0078	-0.0202	0.0044	-0.0049	0.036	0.0438	0.0372	0.0397	0.0221	0.0124	-0.0287	0.0124
highly	0.0449	0.0312	0.0055	0.0237	-0.0246	-0.0391	-0.0285	-0.0233	-0.056	-0.0437	-0.039	-0.0092
hippocampal	0.0524	0.0258	0.0465	0.044	0.2757	0.2807	0.2755	0.2765	0.0346	0.0293	-0.0455	0.0304
hippocampus	0.073	0.0198	0.0945	0.0804	0.3034	0.3094	0.3098	0.3085	0.0698	0.058	-0.0715	0.0481
history	0.0175	0.0008	0.0422	0.0289	0.0456	0.0392	0.0438	0.0442	0.0295	-0.0055	-0.0057	0.0021
hoc	0.0048	0.0015	-0.0084	-0.0018	0.0255	0.0213	0.0224	0.0335	-0.0145	-0.0002	-0.0363	0.0178	s
homogeneity	-0.0132	-0.0042	-0.0228	-0.0274	-0.0154	-0.0006	-0.0185	-0.0099	-0.0149	-0.0493	-0.0111	-0.0267
homogeneity reho	-0.0139	-0.0099	-0.0254	-0.0287	-0.0209	-0.0047	-0.0235	-0.0146	reho	-0.022	-0.0538	-0.013
hub	0.0845	0.0916	0.0472	0.0615	-0.0167	-0.0235	-0.016	-0.0102	-0.0464	-0.0501	-0.0313	-0.0126
hubs	0.0267	0.0423	0.017	0.0116	-0.0179	-0.0099	-0.0162	-0.0059	-0.0036	-0.0304	-0.0282	-0.0184
hum	0.0066	0.0273	-0.0027	-0.0028	0.0232	0.0246	0.0179	0.0239	-0.0131	-0.0264	-0.0224	0.0156
hum mapp	0.0118	0.0322	0.0005	-0.0011	0.0241	0.0285	0.0185	0.0237	mapp	-0.0151	-0.0286	-0.0363
human	0.0655	0.0372	0.0518	0.0552	0.0238	0.0392	0.0399	0.0455	-0.0217	0.0033	-0.0564	0.0234
humans	-0.0096	-0.0292	0.0374	0.0209	0.0644	0.0819	0.0828	0.0657	0.0893	0.1159	-0.0112	-0.0349
hyperactivation	-0.0257	-0.0225	-0.0122	-0.0215	-0.015	-0.0022	-0.0134	-0.0183	0.0459	0.0436	0.0162	-0.0233
hyperactivity	-0.0331	-0.026	0.0241	-0.0033	-0.0154	-0.0155	-0.0227	-0.0305	0.0864	0.0405	0.0259	-0.0568
hyperactivity disorder	-0.0479	-0.03	0.0024	-0.0206	-0.0335	-0.0309	-0.0362	-0.0421	disorder	0.0691	0.0356	0.0311
hypoactivation	0.0263	0.0134	0.0489	0.0347	-0.0049	-0.0046	-0.0081	-0.0056	0.0254	0.037	-0.0029	0.0129
hypothalamus	0.0762	0.0193	0.1401	0.1144	0.1315	0.1316	0.1392	0.1316	0.1081	0.112	-0.0748	0.0073
hypotheses	0.0489	0.0762	0.0287	0.0396	-0.019	-0.0219	-0.0217	-0.015	-0.0333	-0.0411	-0.0252	0.0088
hypothesize	-0.0039	0.0154	0.0038	-0.0028	0.0333	0.0255	0.0437	0.0482	0.0345	0.04	-0.023	0.0179
hypothesized	0.0139	0	0.0185	0.0153	-0.0188	-0.0222	-0.023	-0.0237	0.0056	0.0065	0.02	-0.0299
hz	-0.0172	-0.05	-0.0087	-0.007	-0.0815	-0.0625	-0.0677	-0.0698	0.0102	0.0378	0.0023	-0.0322
ica	0.1402	0.1308	0.0921	0.1123	-0.0221	-0.0434	-0.0431	-0.0214	-0.0736	-0.0902	-0.0544	-0.0098
idea	-0.0234	-0.021	-0.0446	-0.037	0.0067	0.0041	-0.0031	0.0023	-0.0331	-0.0388	-0.0128	0.0457
identical	-0.0122	0.0048	-0.0064	0.0003	-0.0253	-0.0252	-0.0174	-0.0219	0.0062	0.0539	0.0162	0.0118
identification	0.01	-0.0011	-0.0286	-0.0107	0.0556	0.0471	0.058	0.0626	-0.0641	-0.0834	-0.0325	0.0609
identified	0.0232	0.0498	-0.0115	0.007	-0.0343	-0.0358	-0.0444	-0.0331	-0.0446	-0.0353	-0.0226	-0.012
identify	0.0287	0.0288	0.0095	0.0144	0.0061	-0.0062	-0.0102	-0.0055	-0.0334	-0.0451	-0.0048	-0.0136
identifying	0.0481	0.0191	0.0056	0.0253	-0.0043	-0.0121	-0.0134	-0.0042	-0.0676	-0.0813	-0.002	0.0104
identity	0.0438	0.0688	-0.0138	0.0072	0.0591	0.0502	0.0531	0.0679	-0.0797	-0.0671	-0.04	0.0812
ifg	-0.0354	-0.0293	-0.0534	-0.0426	-0.0152	-0.0227	-0.0153	-0.0227	-0.0458	-0.0309	0.0024	0.0652
ii	-0.0055	0.0265	0.0248	-0.0103	0.0595	0.0639	0.0724	0.0763	0.0706	0.0402	-0.036	0.0264
iii	-0.017	0.0024	0.0142	-0.0119	0.0513	0.0559	0.0628	0.0666	0.0606	0.0407	-0.0059	0.0048
illness	0.002	-0.0309	0.0207	0.0062	0.0548	0.0359	0.0376	0.0406	0.0307	-0.0316	0.0012	-0.0185
illusion	-0.0237	-0.0071	-0.0627	-0.0519	-0.0025	-0.0021	0.0026	0.0124	-0.049	-0.0361	-0.0004	0.0369
illustrate	-0.0168	-0.0294	0.0063	-0.0033	-0.0207	-0.0203	-0.0224	-0.0287	0.022	0.0206	-0.0158	-0.0246
image	-0.0331	-0.0162	-0.0355	-0.0453	0.0434	0.0366	0.0337	0.045	0.0062	-0.0216	-0.0315	0.0373
imagery	-0.0158	-0.0031	-0.0234	-0.0159	-0.0579	-0.0418	-0.0395	-0.0504	0.0092	0.0285	0.0114	-0.033
images	-0.0573	-0.0339	-0.0418	-0.0472	0.1002	0.1028	0.0982	0.0947	0.0354	0.0149	-0.0038	0.0307
images acquired	-0.003	-0.0003	0.0188	0.0066	-0.0175	-0.0252	-0.0145	-0.0251	acquired	0.0411	0.0171	-0.0087
imagine	-0.0022	-0.0154	0.0137	0.0163	0.0028	-0.0105	0.016	0.0122	0.0322	0.0547	-0.0077	-0.0137
imagined	-0.0353	-0.0331	-0.0248	-0.0289	-0.0151	-0.0099	-0.0074	-0.0071	0.0434	0.0371	0.0238	-0.0307
imitation	-0.0345	-0.0308	-0.022	-0.0283	-0.0261	-0.0188	-0.0199	-0.0211	0.0178	0.0366	-0.005	-0.0065
immediate	0.0139	0.0025	0.0267	0.0237	-0.0205	-0.0185	-0.0142	-0.0219	0.0088	0.0029	-0.0154	-0.037
immediately	0.0258	0.0198	0.0001	0.0077	0.0273	0.0231	0.0255	0.0331	-0.0306	-0.0159	0.0022	0.0187
impact	0.0121	-0.0152	0.0413	0.0271	0.0559	0.0558	0.0605	0.057	0.0334	0.0357	-0.0186	0.0146
impacts	0.0524	0.0143	0.0455	0.0429	0.0017	-0.0043	0.0052	0.0115	-0.0193	-0.0133	-0.0365	0.0205
impaired	-0.0442	-0.0459	-0.0469	-0.0496	0.0345	0.0146	0.0172	0.0193	-0.0058	-0.0222	0.0315	-0.0046
impairment	-0.021	-0.0224	-0.0486	-0.0346	0.0535	0.0499	0.0403	0.0458	-0.0228	-0.0316	0.0234	-0.0259
impairments	-0.0141	0.0169	-0.025	-0.0241	0.0379	0.0322	0.0227	0.0354	-0.0187	-0.0246	0.0208	0.0219
implementation	-0.0311	-0.0047	0.0046	-0.0074	-0.0239	-0.0264	-0.0287	-0.0288	0.0548	0.0435	0.0562	-0.0091
implemented	0.0301	0.0083	0.0315	0.0381	-0.0035	-0.0077	0.0013	0.0011	0.0053	0.0119	0.017	0.0182
implicate	-0.0164	-0.0141	-0.002	-0.0142	0.0001	-0.0061	-0.0036	-0.0028	0.0192	-0.0215	-0.0065	-0.0225
implicated	0.0639	0.0311	0.0632	0.0654	0.0781	0.0595	0.0613	0.0652	0.011	-0.0112	-0.041	0.0137
implications	0.0299	0.0245	0.0152	0.0259	0.0243	0.0241	0.0244	0.029	-0.0178	-0.0247	0.0113	0.0217
implications understanding	0.0016	0.0165	-0.0266	-0.0184	-0.0269	-0.0202	-0.0266	-0.0178	understanding	-0.0368	-0.0582	0.0209
implicit	-0.012	0	-0.0286	-0.0276	0.0295	0.0321	0.0296	0.0284	-0.0216	-0.0335	0.004	0.0342
imply	0.0214	0.0157	0.0112	0.0201	-0.0213	-0.0301	-0.0237	-0.0199	-0.026	-0.0316	-0.007	0.0063
importance	0.049	0.0444	0.0566	0.0456	0.0411	0.0541	0.0421	0.0446	0.0109	0.0058	-0.0619	0.02
important	0.0009	-0.0143	0.0397	0.0143	0.0395	0.0484	0.0514	0.0455	0.0615	0.049	-0.0395	-0.0126
important role	-0.0364	-0.0152	-0.034	-0.0296	0.066	0.0624	0.0603	0.0604	role	0.009	0.0153	-0.031
importantly	0.0255	0.0338	0.0215	0.0263	-0.0291	-0.0289	-0.0397	-0.0343	0.0012	-0.0011	0.0109	-0.0247
improve	-0.0496	-0.0515	-0.021	-0.036	-0.0575	-0.0489	-0.0462	-0.0572	0.0433	0.0016	0.0276	-0.0565
improved	-0.0682	-0.0638	-0.0525	-0.0661	-0.0238	-0.0192	-0.0143	-0.0217	0.0297	0.0088	0.0406	-0.0321
improvement	-0.0701	-0.0796	-0.0417	-0.0535	-0.0494	-0.0345	-0.0435	-0.0503	0.0367	0.0373	0.0413	0.0003
improvements	-0.0476	-0.0355	-0.0299	-0.0338	-0.0271	-0.0398	-0.0367	-0.0421	0.0216	0.0141	0.049	-0.0462
improves	-0.0367	-0.0379	-0.0524	-0.0295	-0.0257	-0.0173	-0.0268	-0.0279	-0.0316	-0.0092	0.065	-0.0034
impulsive	0.0026	-0.0041	0.0186	0.0101	-0.036	-0.0378	-0.0359	-0.043	0.0261	-0.0052	0.0089	-0.0491
impulsivity	0.0037	0.0102	0.0376	0.0222	-0.0434	-0.0499	-0.0435	-0.0519	0.0392	0.002	0.0012	-0.0472
incentive	0.0367	-0.005	0.1485	0.0927	0.0213	0.0256	0.0301	0.0092	0.1625	0.1075	-0.0264	-0.022
incentive delay	0.035	-0.0056	0.1385	0.0829	0.0067	0.0119	0.0177	-0.002	delay	0.1505	0.1028	-0.0293
incidental	-0.0058	0.0074	-0.0427	-0.0218	0.0436	0.0484	0.0454	0.0486	-0.0382	-0.0414	-0.0047	0.0288
include	0.0163	0.0127	0.0411	0.0181	0.0242	0.0239	0.0295	0.0211	0.0391	0.0279	-0.0474	-0.0045
included	-0.0028	-0.0143	0.0384	0.013	0.0085	0.0196	0.0134	0.0112	0.0678	0.0519	-0.0232	0.0088
includes	0.0274	0.0063	0.0259	0.0231	0.0116	-0.0082	0.011	0.005	-0.0124	0.0005	-0.0043	0.0153
incongruent	0.0079	0.0017	-0.0394	-0.0203	-0.0377	-0.0621	-0.0483	-0.0396	-0.0861	-0.0725	0.004	0.0553
inconsistent	-0.0412	-0.0601	-0.0183	-0.0227	0.0001	0.0003	-0.0004	-0.0072	0.0276	0.0423	0.0236	-0.016
incorrect	-0.0159	-0.0189	-0.0007	-0.0097	-0.0039	0.0009	0.0021	-0.0001	0.0179	0.0004	0.0292	-0.0002
increases	-0.0547	-0.0528	-0.037	-0.0491	0.0131	0.0225	0.0248	0.013	0.0363	0.011	0.0201	-0.0417
increasing	0.0037	-0.0026	0.0332	0.0211	-0.018	-0.0247	-0.0216	-0.0221	0.043	0.0404	-0.0048	0.0015
increasingly	0.0207	0.0137	0.0013	0.0146	-0.011	-0.0135	-0.0159	-0.0093	-0.0322	-0.0038	0.0208	0.0215
independent	0.098	0.1236	0.0426	0.0634	-0.0481	-0.0659	-0.0616	-0.0419	-0.0918	-0.1031	-0.0339	-0.0085
independent component	0.1438	0.1407	0.0937	0.1131	-0.0268	-0.0467	-0.0442	-0.0231	component	-0.0769	-0.0953	-0.0619
independently	0.0244	-0.0005	-0.007	0.0082	-0.0758	-0.0806	-0.07	-0.0673	-0.0572	-0.0443	0.0184	0.0108
index	-0.0374	-0.0695	0.0099	-0.0029	-0.0602	-0.0421	-0.0446	-0.0509	0.076	0.0966	0.0405	-0.0626
index finger	-0.0189	-0.0676	0.0273	0.0094	-0.0809	-0.0521	-0.0591	-0.0652	finger	0.0747	0.1139	0.0331
indexed	0.0126	-0.0109	0.0005	0.0061	-0.0198	-0.025	-0.022	-0.0154	-0.024	-0.031	0.0266	0.0143
indicate	-0.0148	0.0154	-0.0068	-0.0077	0.033	0.0327	0.0301	0.0278	0.0042	0.0021	0.0366	0.0016
indicated	-0.0554	-0.0136	-0.0855	-0.0658	0.0009	-0.0001	-0.0054	0.0009	-0.0474	-0.031	0.0182	-0.0053
indicates	-0.0448	-0.0397	-0.0336	-0.0423	-0.0232	0.0056	-0.0169	-0.0199	0.0196	0.0176	0.0184	-0.031
indicating	-0.0651	-0.0578	-0.0195	-0.0427	0.0031	0.0153	0.0187	0.0069	0.0678	0.0558	0.0168	-0.0139
indices	0.0119	0.0036	0.0184	0.0135	-0.0083	-0.0081	0.0009	-0.001	0.0067	0.0172	-0.0084	-0.0046
indirect	0.029	0.0121	0.0339	0.038	0.0435	0.0353	0.0435	0.0409	0.0104	0.0275	-0.0127	0.0365
individual	0.0404	0.0232	0.0121	0.0305	-0.037	-0.0338	-0.0323	-0.0378	-0.0509	-0.0423	-0.027	-0.0216
individual variability	-0.0057	-0.0266	0.0189	0.0084	-0.0085	-0.018	-0.0123	-0.0082	variability	0.0303	0.0231	0.0095
individually	0.0347	-0.0047	0.0657	0.0544	0.0202	0.0189	0.0187	0.0201	0.0583	0.0384	-0.0023	-0.0017
individuals	0.0177	0.0132	0.0182	0.0089	0.0404	0.0345	0.0296	0.0337	0.01	-0.0264	-0.0112	-0.0286
induce	-0.0441	-0.0521	-0.016	-0.0284	0.0321	0.054	0.0463	0.0359	0.0585	0.0434	0.0389	-0.0192
induced	0.0086	-0.0165	0.0678	0.0367	-0.0226	-0.0044	0.0012	-0.0188	0.0954	0.1048	-0.0243	-0.0537
induces	0.0132	-0.0089	0.0095	0.0147	-0.0246	-0.0241	-0.022	-0.018	-0.0112	0.0042	0.0073	0.0306
inducing	0.0389	0.0352	0.0397	0.0433	0.0071	0.0149	0.0076	0.0062	-0.0066	0.0021	-0.0409	-0.0098
induction	0.0049	-0.0219	0.0071	0.0053	-0.0064	-0.0105	-0.0045	-0.0107	0.0052	0.0157	-0.0015	-0.0298
infer	-0.0041	-0.0039	-0.0168	-0.0068	-0.0097	-0.0177	-0.0202	-0.0152	-0.0143	-0.0083	0.005	-0.0018
inference	0.0348	0.0322	-0.0044	0.0159	-0.0464	-0.0506	-0.0595	-0.0473	-0.0596	-0.0446	0.0036	-0.0081
inferences	0.0648	0.0548	0.02	0.0386	-0.0118	-0.0431	-0.0389	-0.0202	-0.0741	-0.0763	-0.0013	0.0198
inferior	-0.0525	-0.0346	-0.0943	-0.0678	-0.0514	-0.0545	-0.0476	-0.047	-0.0735	-0.0349	0.0348	0.0589
inferior frontal	0.0065	0.001	-0.0321	-0.0064	-0.048	-0.0595	-0.0441	-0.0495	frontal	-0.0804	-0.0472	0.0168
inferior middle	-0.0228	-0.0259	-0.0369	-0.0249	-0.0472	-0.0409	-0.0544	-0.0586	middle	-0.028	-0.0219	0.0477
inferior occipital	0.0095	0.0571	-0.0451	-0.0293	0.0513	0.0531	0.0498	0.063	occipital	-0.084	-0.071	-0.0538
inferior parietal	-0.0702	-0.0606	-0.0822	-0.0593	-0.0932	-0.0864	-0.0901	-0.0857	parietal	-0.0045	0.0379	0.0815
inferior prefrontal	-0.0118	0.0088	-0.0178	-0.0127	-0.0104	-0.0029	-0.0246	-0.0218	prefrontal	-0.0176	-0.018	0.0208
inferior superior	-0.0532	-0.0485	-0.0263	-0.0334	-0.0034	0.008	0.0014	-0.0038	superior	0.0541	0.0503	0.0257
inferior temporal	-0.0261	0.013	-0.0756	-0.0697	0.0598	0.062	0.0586	0.0671	temporal	-0.0784	-0.0941	-0.047
influence	0.0107	-0.0098	0.0035	0.0048	-0.0171	-0.0166	-0.0185	-0.0148	-0.0182	-0.034	-0.0033	0.0084
influenced	-0.0105	0.0096	0.0003	0.0076	-0.0115	-0.0121	-0.0101	-0.0126	0.0132	0.0055	0.0355	-0.0074
influences	0.0147	0.0215	0.0149	0.0172	0.0464	0.0572	0.0538	0.0502	0.0069	-0.0002	-0.0314	0.0148
inform	0.0297	0.0342	0.0257	0.0326	-0.027	-0.0448	-0.0299	-0.0344	-0.019	-0.0224	0.0181	-0.0293
information	0.0222	0.0487	-0.0781	-0.0246	0.0056	0.0054	-0.0112	0.0039	-0.1509	-0.1122	-0.0042	0.0541
inhibit	-0.0641	-0.0413	-0.0481	-0.0425	-0.0746	-0.0665	-0.0863	-0.0971	0.014	0.0207	0.0659	-0.0642
inhibition	-0.0587	-0.0449	-0.012	-0.024	-0.1118	-0.1071	-0.11	-0.1297	0.0667	0.0665	0.0847	-0.1008
inhibitory	-0.0661	-0.0744	-0.0204	-0.0316	-0.1066	-0.0991	-0.0946	-0.1183	0.0658	0.0807	0.0967	-0.0897
inhibitory control	-0.0399	-0.044	-0.0181	-0.0155	-0.0875	-0.0842	-0.0847	-0.0967	control	0.0217	0.0413	0.08
initial	-0.031	-0.0398	-0.0112	-0.0149	0.0845	0.0742	0.0878	0.0846	0.0318	0.0348	-0.0355	0.0299
initially	0.0234	0.0464	0.0107	0.0156	0.0017	-0.0057	0.0021	-0.0012	-0.0107	-0.0106	-0.0092	0.0279
initiation	-0.0997	-0.0875	-0.0238	-0.0625	-0.0224	-0.0052	-0.0146	-0.0356	0.1273	0.1087	0.0155	-0.0814
injury	-0.0941	-0.0873	-0.0488	-0.0579	-0.0387	-0.0254	-0.0293	-0.0445	0.0651	0.0717	0.0739	-0.0659
input	-0.0371	-0.0291	-0.0395	-0.038	-0.0414	-0.0256	-0.0294	-0.0271	0.005	0.0511	-0.0054	0.0203
inputs	0.0017	0.0085	-0.0075	-0.0116	0.0002	0.0013	0.0079	0.0105	-0.0157	0.0071	-0.0462	0.0515
insight	0.0127	0.009	0.0504	0.0297	0.0009	0.0135	0.0083	0.0082	0.0537	0.0382	-0.0215	-0.0257
insights	-0.0022	-0.0063	0.0129	0.0017	0.0005	0.0068	0.0081	0.0061	0.0245	0.0248	-0.0014	-0.0122
instead	0.015	0.0008	-0.0147	0.0087	-0.0454	-0.0416	-0.0476	-0.0399	-0.0426	-0.0233	0.0153	-0.0184
instructed	0.0276	0.045	-0.0015	0.0189	0.0086	-0.002	0.0007	0.0076	-0.0439	-0.0046	-0.0013	0.0023
instruction	-0.0114	0.007	-0.0257	-0.0123	-0.0126	-0.0221	-0.024	-0.0231	-0.0248	-0.0142	0.0105	-0.0057
instructions	0.0393	0.0518	-0.0016	0.022	-0.0074	-0.0234	-0.0155	-0.0039	-0.069	-0.0623	-0.011	0.0072
insula	0.0908	0.0452	0.1816	0.1442	-0.0352	-0.0268	-0.0099	-0.0307	0.1307	0.1206	-0.0454	-0.0575
insula anterior	0.0635	0.0573	0.1211	0.1044	-0.0183	-0.0168	-0.0089	-0.0165	anterior	0.0823	0.0805	-0.0002
insula inferior	0.0252	0.0233	0.0546	0.0563	-0.0315	-0.0288	-0.0216	-0.0289	inferior	0.0415	0.0652	0.0226
insular	0.0574	0.0171	0.1259	0.0892	-0.0392	-0.0275	-0.0186	-0.0324	0.0965	0.0842	-0.0483	-0.0382
insular cortex	0.0291	-0.01	0.1005	0.0631	-0.0362	-0.0228	-0.0126	-0.0278	cortex	0.0992	0.0925	-0.0263
intact	0.0063	0.0121	-0.0441	-0.0272	0.0649	0.0584	0.0677	0.0738	-0.0704	-0.0665	-0.0069	0.0577
integrate	0.0123	0.0041	0.0122	0.0145	-0.0066	0.0092	-0.0051	-0.0013	-0.0018	0.0138	-0.0183	-0.0159
integrated	0.0262	0.018	0.0227	0.0242	0.0095	0.0119	0.0038	0.0198	-0.0048	-0.0112	-0.0105	0.0223
integrating	0.0264	0.0426	0.0181	0.019	0.0334	0.0267	0.0241	0.0299	-0.0071	-0.0153	-0.0032	0.0107
integration	0.0709	0.0628	0.0233	0.0414	-0.0245	-0.0148	-0.0085	0.0074	-0.0611	-0.029	-0.0199	0.0806
integrative	0.0218	0.0062	-0.0035	0.0241	-0.0251	-0.0218	-0.0143	-0.0204	-0.0384	0.0065	0.0334	-0.0022
integrity	-0.1581	-0.1689	-0.0913	-0.1254	0.0424	0.0535	0.0465	0.0289	0.1063	0.0639	0.0544	-0.0215
intelligence	-0.091	-0.0747	-0.0725	-0.0837	0.0037	0.0056	-0.0049	-0.0088	0.0193	-0.0032	0.0726	-0.0287
intense	0.0425	0.018	0.0626	0.061	0.0032	0.0031	0.0122	0.006	0.0326	0.0429	-0.003	-0.0176
intensity	0.0524	0.0005	0.1042	0.0738	0.0064	0.0141	0.0275	0.0193	0.0811	0.0761	-0.0453	-0.0346
intention	0.0011	0.0176	-0.0502	-0.0207	-0.0691	-0.0827	-0.0838	-0.0758	-0.0921	-0.09	0.0395	-0.0432
intentional	-0.0204	-0.0101	-0.0596	-0.0396	-0.027	-0.0305	-0.0263	-0.0303	-0.0597	-0.07	0.0319	-0.0315
intentions	0.0041	0.0101	-0.0268	-0.0122	-0.0606	-0.0793	-0.0712	-0.0635	-0.0606	-0.069	0.0176	-0.0058
inter	0.0414	0.0403	0.0066	0.0259	-0.0565	-0.0703	-0.0589	-0.0496	-0.0494	-0.0422	0.0298	-0.0265
inter individual	0.0078	-0.0019	-0.0105	-0.0034	-0.0166	-0.0226	-0.0191	-0.0128	individual	-0.0233	-0.0285	0.0298
interact	0.0414	0.0501	-0.0033	0.022	-0.0004	0.0049	-0.0117	0.0028	-0.0839	-0.0504	0.0046	0.0276
interacting	0.0488	0.0497	0.0572	0.0416	0.0453	0.0306	0.0304	0.0332	0.0173	-0.0248	-0.0283	0.0112
interaction	0.0036	0.0078	0.0153	0.0121	0.0249	0.0044	0.0205	0.0123	0.0177	0.0038	0.0039	-0.0088
interactions	0.1023	0.1127	0.07	0.0948	0.0042	-0.0062	0.0013	0.0083	-0.05	-0.0089	-0.0125	0.0395
interactive	0.0354	0.0177	0.0205	0.0256	0.0117	-0.0015	0.0103	0.0082	-0.0256	-0.0268	-0.0279	0.0038
interacts	-0.0179	-0.0113	-0.0143	-0.0227	0.0536	0.0506	0.0528	0.0515	0.0089	0.0135	-0.0191	-0.0016
interestingly	0.0072	0.002	-0.0079	-0.0016	-0.0159	-0.0084	-0.0112	-0.0033	-0.0176	0.0056	-0.0206	0.0213
interference	-0.0818	-0.0524	-0.0659	-0.0628	-0.0674	-0.0706	-0.0732	-0.0892	0.0212	0.0234	0.104	-0.0688
interhemispheric	-0.0646	-0.1024	-0.0723	-0.0721	-0.0347	-0.0162	-0.0337	-0.0395	-0.0188	0.0041	-0.0054	-0.0014
intermediate	0.0487	0.0453	0.0195	0.0317	0.0035	-0.0075	-0.0004	0.0047	-0.0447	-0.0502	-0.0088	0.0257
internal	-0.0256	-0.0112	-0.007	-0.0172	-0.034	-0.0403	-0.0428	-0.04	0.034	0.0155	0.0245	-0.0163
internally	0.0844	0.0989	0.0592	0.0683	-0.027	-0.0385	-0.031	-0.0231	-0.0335	-0.0309	-0.0002	-0.0264
interoceptive	0.0469	0.0115	0.0575	0.0549	-0.0327	-0.0243	-0.0352	-0.0304	0.0102	0.0053	-0.0156	-0.0068
interpersonal	0.0613	0.0635	0.0315	0.0375	-0.0044	-0.0108	-0.0081	-0.0045	-0.0489	-0.0527	-0.0262	0.0121
interplay	0.0032	0.0149	0.0059	0.0121	-0.0182	-0.0131	-0.0101	-0.0127	0.0058	0.0359	0.0089	0.009
interpret	0.0147	-0.0013	0.0098	0.0049	-0.0188	-0.0222	-0.0276	-0.0198	-0.0221	-0.0232	-0.0361	0.0383
interpretation	0.0355	0.017	0.0042	0.0148	0.0179	-0.0005	0.0141	0.0262	-0.0561	-0.0441	-0.0354	0.0604
interpreted	0.021	0.0257	-0.02	-0.0012	-0.0183	-0.0229	-0.0208	-0.0206	-0.0765	-0.0503	0.0116	0.0253
interval	-0.0293	-0.0071	-0.0117	-0.0182	0.0312	0.0442	0.0323	0.0299	0.0352	0.0388	0.0072	-0.0305
intervals	-0.0429	-0.0347	-0.0061	-0.0208	-0.0111	0.0038	-0.0061	-0.0085	0.0551	0.0461	-0.0035	-0.0147
intervention	-0.0275	-0.036	0.0064	-0.0138	-0.0029	0.0031	0.0062	0.004	0.0478	0.0239	0.026	-0.0125
interventions	-0.0381	-0.0482	-0.0387	-0.0321	-0.0095	-0.0073	-0.0091	-0.0143	0.0001	0.0017	0.0199	-0.0183
intra	0.0061	0.0047	-0.0093	-0.005	-0.0586	-0.066	-0.0647	-0.0622	-0.0331	-0.0299	0.0087	-0.0423
intraparietal	-0.0869	-0.0486	-0.1232	-0.0945	-0.086	-0.0721	-0.0871	-0.0871	-0.0544	-0.0292	0.0583	-0.0273
intraparietal sulcus	-0.0887	-0.0514	-0.1221	-0.0953	-0.0866	-0.0714	-0.0873	-0.0881	sulcus	-0.0502	-0.0281	0.0614
intrinsic	0.0712	0.0752	0.0293	0.0464	-0.0482	-0.049	-0.0549	-0.039	-0.0656	-0.0812	-0.0361	-0.0458
intrinsic functional	0.0547	0.081	0.0207	0.0335	-0.0438	-0.0468	-0.0519	-0.0387	functional	-0.0474	-0.0758	-0.0332
introduced	-0.0048	0.0047	-0.0149	-0.0097	-0.0399	-0.0349	-0.0461	-0.0452	-0.0174	-0.0136	-0.0133	-0.0171
introduction	0.0035	-0.0116	-0.0047	0.0067	0.014	0.0215	0.0173	0.017	-0.015	-0.0091	0.0023	0.0086
invariant	-0.0291	0.0048	-0.0689	-0.0588	-0.0047	-0.0086	-0.0129	-0.0054	-0.0608	-0.054	0.0091	0.0457
invasive	-0.0497	-0.0719	-0.028	-0.0279	0.007	0.0282	0.0182	0.0079	0.0347	0.0669	0.0104	-0.0135
inventory	-0.0244	-0.0456	-0.0256	-0.0245	-0.0173	-0.016	-0.0161	-0.0215	-0.0067	-0.0247	0.0267	-0.0154
inverse	-0.0232	-0.0369	-0.0121	-0.0257	-0.0079	0.0064	-0.007	-0.0054	0.0279	0.0001	-0.0108	-0.0059
inversely	-0.0072	-0.0312	0.0183	0.0027	0.005	0.0109	0.009	0.0051	0.0487	0.0227	0.0052	-0.047
investigates	0.0027	-0.0003	0.0009	-0.0031	-0.0141	-0.0076	-0.014	-0.0196	-0.0096	-0.0089	-0.0128	0.0104
investigating	0.055	0.0541	0.0448	0.0494	0.0427	0.0311	0.0411	0.0445	-0.0193	0.0057	-0.0192	0.0043
investigation	0	-0.0325	-0.0111	0.0027	-0.0108	0.0013	-0.0071	-0.007	-0.022	0.0014	0.005	-0.0222
investigations	-0.0298	0.0113	0.004	-0.0186	0.029	0.0255	0.0277	0.0266	0.0505	0.0371	-0.011	-0.0301
involve	0.0107	0.0163	0.0215	0.0339	-0.0602	-0.0461	-0.0552	-0.059	0.0157	0.026	0.0636	-0.0203
involved	0.0126	0.0464	0.0131	0.0162	-0.0039	-0.0046	0.004	0.0014	0.0109	0.0401	0.0184	0.0114
involved cognitive	0.0461	0.0397	0.0387	0.0406	-0.0028	-0.0124	-0.0094	-0.0066	cognitive	-0.0143	-0.0413	-0.0139
involvement	0.0046	0.0062	0.0399	0.0192	0.0036	0.0223	0.0157	0.0116	0.0546	0.061	-0.0045	0.0088
involves	-0.0363	-0.0388	-0.0512	-0.0404	-0.0036	0.0006	-0.0093	-0.0045	-0.0197	0.0014	0.0221	0.0325
involving	0.0334	0.05	0.0514	0.0397	-0.0005	-0.0023	0.0042	0.0054	0.0367	0.0125	-0.006	-0.0044
ipl	-0.0422	-0.0267	-0.0486	-0.0353	-0.0314	-0.0269	-0.0305	-0.025	-0.0033	0.0133	0.0199	-0.0127
ips	-0.0757	-0.0434	-0.1155	-0.09	-0.0895	-0.0772	-0.097	-0.0959	-0.0675	-0.0566	0.0597	-0.0228
ipsilateral	-0.0514	-0.0827	0.0002	-0.032	-0.0664	-0.041	-0.0377	-0.0538	0.0932	0.1202	-0.0001	-0.0748
iq	-0.031	-0.0253	-0.0288	-0.0329	0.0043	0.0018	-0.0097	-0.0081	0.0076	0.0023	0.0434	-0.0297
irrelevant	-0.0005	0.0365	-0.0389	-0.0186	-0.0182	-0.0107	-0.0304	-0.0228	-0.0602	-0.0624	0.0012	0.0136
irrespective	0.021	0.0397	-0.007	0.0038	0.0026	0.0014	0.0018	0.0046	-0.0532	-0.0336	-0.0343	0.0302
isolate	-0.0217	0.0046	-0.0379	-0.0234	-0.0258	-0.0348	-0.0259	-0.0327	-0.026	0.0056	0.0115	-0.0256
isolated	-0.005	0.0126	-0.034	-0.0229	0.019	0.0144	0.0135	0.0133	-0.0325	-0.0124	-0.0103	0.0189
issue	0.0315	0.0158	-0.001	0.0212	0.0108	0.0084	0.0021	0.0103	-0.0341	-0.015	0.0154	0.0061
issues	-0.0145	-0.0283	-0.0101	-0.017	-0.0176	-0.0252	-0.031	-0.0297	-0.0029	-0.0237	0.0112	-0.0361
item	0.0014	0.0292	-0.037	-0.0103	0.0514	0.0632	0.0579	0.0628	-0.0537	-0.0439	0.032	0.0328
items	-0.0177	0.0238	-0.049	-0.0212	0.0769	0.0762	0.0743	0.0756	-0.0373	-0.0245	0.0253	0.0432
iv	-0.0409	-0.0075	0.0195	-0.0273	0.0494	0.0413	0.0562	0.0481	0.0973	0.0435	0.0004	-0.0322
joint	0.0279	0.0307	0.0107	0.0167	-0.0714	-0.0592	-0.0614	-0.0661	-0.0338	-0.0205	-0.0284	-0.013
judge	0.0013	0.0267	-0.0409	-0.0214	-0.02	-0.038	-0.0308	-0.0234	-0.0676	-0.055	0.0059	0.0187
judged	0.0072	0.0221	-0.0284	-0.0131	-0.001	-0.0023	-0.0071	-0.0034	-0.0455	-0.0365	-0.011	0.0068
judgment	0.0164	0.045	-0.0616	-0.0219	-0.0018	-0.0301	-0.0174	-0.0091	-0.1275	-0.1263	0.0116	0.0555
judgment task	-0.0171	0.01	-0.0585	-0.0403	-0.0023	-0.0228	-0.0122	-0.0065	task	-0.0692	-0.0712	0.0036
judgments	0.0251	0.066	-0.0387	-0.0138	-0.0049	-0.0251	-0.0167	-0.0101	-0.094	-0.1059	0.0023	0.016
junction	0.0207	0.0478	-0.0526	-0.0093	-0.0611	-0.0869	-0.0853	-0.0756	-0.1151	-0.1047	0.0296	-0.0109
junction tpj	0.0027	0.0206	-0.0582	-0.0247	-0.0402	-0.0601	-0.0592	-0.0474	tpj	-0.0934	-0.0905	0.0351
just	-0.0176	-0.0066	-0.0463	-0.0289	-0.0119	-0.012	-0.0129	-0.0102	-0.0501	-0.0486	0.024	0.01
key	0.0174	0.0139	0.0548	0.0364	0.0548	0.048	0.0539	0.056	0.0652	0.0288	-0.0236	-0.0198
key role	0.0088	0.017	0.0125	0.0069	0.0078	0.0141	0.0138	0.0247	role	0.0133	0.0166	-0.0008
kinds	0.0198	0.0552	-0.0208	-0.002	0.0169	0.0128	0.0033	0.0124	-0.0636	-0.0564	-0.0183	-0.0003
know	0.033	0.0428	0.0121	0.0264	0.0194	0.0234	0.0207	0.0214	-0.0238	-0.0272	0.0148	0.0038
knowledge	0.051	0.0424	-0.0253	0.0132	0.0182	0.0095	0.0068	0.0227	-0.1199	-0.1128	-0.008	0.0557
known	-0.0131	-0.0082	0.0405	0.0055	0.046	0.06	0.0555	0.0499	0.0798	0.0632	-0.0078	-0.0062
known involved	-0.0195	-0.0199	-0.0059	-0.0074	-0.0138	-0.0069	0.0003	-0.0101	involved	0.0171	0.0374	-0.023
labeling	-0.0442	-0.0598	-0.015	-0.0183	-0.0071	-0.0034	-0.0077	-0.0102	0.032	0.0353	-0.0062	-0.0373
laboratory	0.045	0.0517	0.0369	0.0384	0.0274	0.0222	0.0117	0.0215	-0.0111	-0.019	-0.008	-0.0217
lack	-0.0137	0.0018	-0.0043	-0.0076	0.0197	0.0117	0.0231	0.0236	0.008	0.0116	0.0055	-0.0067
lacking	0.0251	0.003	0.0554	0.0308	0.0823	0.0763	0.0781	0.0715	0.0493	0.0413	-0.0361	0.0047
language	0.0148	-0.0075	-0.0399	-0.011	-0.0115	-0.0304	-0.0107	-0.004	-0.1059	-0.0584	-0.0135	0.127
language comprehension	0.0345	-0.0135	-0.0099	0.0164	-0.0042	-0.0233	-0.01	-0.006	comprehension	-0.088	-0.0542	-0.0238
language network	0.021	0.0078	-0.0057	0.0063	0.0127	-0.0131	0.0038	0.0026	network	-0.0609	-0.0534	-0.0164
languages	-0.0151	-0.0041	-0.0576	-0.0381	0.0052	-0.0038	0.0039	0.01	-0.0747	-0.0449	-0.0104	0.0929
large	0.0572	0.066	0.0246	0.0419	-0.0208	-0.0411	-0.0335	-0.0158	-0.0568	-0.0511	-0.0074	0.0047
large sample	0.0477	0.0618	0.0408	0.0365	0.0069	-0.0079	0.0032	0.0089	sample	-0.0279	-0.0306	-0.0443
large scale	0.087	0.0914	0.0498	0.0725	0.0112	-0.0044	0.0013	0.0148	scale	-0.0557	-0.0248	0.0093
largely	0.0372	0.0488	0.0098	0.0188	-0.0073	-0.0121	-0.0096	0.0025	-0.0444	-0.0552	-0.0007	0.0108
largely unknown	0.0193	0.0394	-0.0252	-0.0124	0.0542	0.0574	0.05	0.0653	unknown	-0.0649	-0.0532	-0.0175
larger	-0.0384	-0.0376	-0.032	-0.0401	0.0187	0.0187	0.0179	0.0187	0.0164	0.0202	0.0064	0.0216
late	-0.0125	0.0145	-0.0196	-0.0179	0.0115	0.0026	-0.0046	-0.0007	-0.0101	-0.0216	-0.0102	0.0013
latencies	-0.0058	-0.0182	-0.016	-0.0054	-0.069	-0.0635	-0.0497	-0.063	-0.0164	-0.0129	0.0237	-0.0218
latency	-0.0289	-0.0047	-0.0284	-0.0308	-0.0322	-0.0251	-0.0346	-0.0382	0.0015	0.0048	-0.0005	0.001
later	-0.0208	-0.0291	-0.0207	-0.0153	0.0904	0.0888	0.0855	0.0879	0.0136	0.0154	0.0165	0.0392
lateral	0.0402	0.092	-0.015	0.0102	-0.0409	-0.0451	-0.0459	-0.0324	-0.0844	-0.0849	0.0114	0.018
lateral frontal	-0.0667	-0.0542	-0.0612	-0.0641	-0.0634	-0.0733	-0.0727	-0.0816	frontal	-0.0043	-0.0129	0.0429
lateral medial	0.0214	0.0505	-0.01	0.011	-0.0509	-0.0474	-0.0566	-0.0513	medial	-0.0407	-0.0212	0.0355
lateral occipital	-0.0451	0.0323	-0.1065	-0.0816	0.0085	0.0221	0.0011	0.0122	occipital	-0.0858	-0.0762	-0.0281
lateral orbitofrontal	0.0781	0.0599	0.1065	0.0838	0.0128	0.0069	0.0046	0.0034	orbitofrontal	0.0386	-0.0126	-0.0308
lateral parietal	0.0638	0.0703	0.0105	0.0287	0.0169	0.0018	0.0053	0.015	parietal	-0.07	-0.0864	0.0051
lateral prefrontal	-0.0369	-0.0106	-0.0521	-0.0373	-0.065	-0.0793	-0.068	-0.0692	prefrontal	-0.0309	-0.032	0.0869
lateral temporal	0.078	0.0634	0.0263	0.053	0.0658	0.0602	0.0619	0.0769	temporal	-0.075	-0.0711	-0.0287
laterality	-0.0014	-0.0099	-0.0033	-0.0061	-0.0163	-0.0091	-0.0006	0.0003	0.0026	0.0307	-0.0161	0.0103
lateralization	0.0231	0.0254	0.0004	-0.003	0.0264	0.0364	0.0399	0.0445	-0.0238	0.002	-0.0413	0.0558
lateralized	0.0235	0.0201	-0.0108	0.0037	-0.031	-0.042	-0.0252	-0.0175	-0.0516	-0.0044	0.0204	0.0593
lead	-0.0369	-0.0618	-0.0087	-0.0199	-0.0309	-0.0271	-0.0287	-0.039	0.0339	0.023	0.0396	-0.0212
leading	-0.0629	-0.0626	-0.0258	-0.0507	-0.0029	-0.001	-0.003	-0.01	0.0543	0.0305	0.0172	-0.0096
leads	-0.0533	-0.0254	-0.0521	-0.0412	-0.0072	0.0019	-0.0024	-0.009	0.0037	0.026	0.0245	-0.0152
learn	0.0367	0.0118	0.0297	0.0355	0.0344	0.0325	0.0313	0.0398	-0.0155	-0.0116	-0.0194	0.0147
learned	0.0161	0.0184	0.0453	0.0416	0.0198	0.0353	0.0192	0.0197	0.0649	0.0717	0.0367	-0.0379
learning	-0.0544	-0.0515	0.0742	0.0162	0.1275	0.1457	0.1365	0.1226	0.2126	0.1858	0.0061	-0.0254
learning task	0.015	-0.0129	0.0844	0.055	0.117	0.1099	0.1143	0.1068	task	0.1113	0.0854	-0.0218
led	0.0335	0.0126	0.0147	0.0243	-0.0671	-0.0636	-0.0552	-0.065	-0.0408	-0.0251	0.0004	-0.0121
length	0.0124	0.0152	-0.0065	-0.002	-0.031	-0.0137	-0.0211	-0.0195	-0.0305	-0.0169	-0.0068	0.0049
lesion	-0.0729	-0.0791	-0.0897	-0.0765	0.014	0.0082	0.0154	0.0196	-0.0156	0.0001	0.0067	0.042
lesions	-0.0879	-0.0705	-0.0779	-0.0816	0.0267	0.029	0.0334	0.0338	0.0164	0.0184	0.0089	0.0456
lesser	0.0303	0.0376	0.0253	0.0352	0.0445	0.0476	0.0579	0.0591	0.0134	0.0333	0.0264	0.0286
letter	0.0085	0.0502	-0.0422	-0.0162	-0.0255	-0.0479	-0.0396	-0.0313	-0.0828	-0.0788	0.007	0.0594
letters	-0.0348	0.0212	-0.0665	-0.0457	-0.006	-0.0115	-0.0219	-0.0138	-0.0555	-0.0474	0.0296	0.0697
level	0.0234	0.0116	0.0202	0.0141	0.0495	0.0349	0.0539	0.0559	-0.0071	0.0129	-0.0608	0.0456
level bold	0.0505	0.0302	0.0667	0.0549	0.0292	0.0282	0.0455	0.0384	bold	0.0292	0.0332	-0.0532
level signal	-0.0503	-0.0534	-0.001	-0.0197	0.0637	0.0794	0.0645	0.059	signal	0.0842	0.0795	0.0121
levels	-0.0352	-0.037	-0.0184	-0.027	-0.0146	0.0003	-0.0081	-0.0094	0.0247	0.0299	0.0183	-0.0367
lexical	0.0126	0.0003	-0.0364	-0.0088	-0.0264	-0.0319	-0.0194	-0.0221	-0.0873	-0.0523	-0.0053	0.0838
lexical decision	0.0125	0.0179	-0.0337	-0.0116	-0.0269	-0.0341	-0.0211	-0.021	decision	-0.0779	-0.0493	-0.0004
life	0.0695	0.0768	0.0416	0.0567	0.0216	0.0341	0.0272	0.0312	-0.0385	-0.0393	-0.027	-0.0064
light	0.0323	0.0359	0.0116	0.0155	0.0532	0.0561	0.0564	0.0605	-0.0419	-0.0294	-0.0448	0.0339
like	0.0486	0.0438	0.0075	0.022	0.0194	0.0115	0.0062	0.0195	-0.0684	-0.0689	-0.0266	0.0503
likelihood	-0.0092	0.0021	0.0322	0.0207	0.0025	0.0004	0.003	0.0001	0.0561	0.0495	0.0361	-0.0186
likely	-0.0522	-0.0101	0.0001	-0.0265	0.0198	0.0338	0.0292	0.0182	0.0874	0.0854	0.0013	-0.0245
limb	-0.0764	-0.0801	-0.0724	-0.0785	-0.08	-0.0523	-0.0625	-0.0729	0.0203	0.0473	0.0134	-0.0723
limbic	0.0442	0.0014	0.1314	0.0956	0.1213	0.1149	0.1234	0.1105	0.1335	0.0988	-0.0318	-0.0265
limitations	0.0029	0.0122	-0.0159	-0.0128	0.0016	-0.0148	-0.0161	-0.016	-0.0359	-0.0675	-0.0014	-0.0328
limited	-0.0315	-0.0461	0.0291	-0.0043	0.0524	0.0652	0.0541	0.0431	0.0904	0.0665	-0.0146	-0.0187
line	-0.0379	-0.0282	-0.0502	-0.0445	-0.0496	-0.055	-0.0511	-0.0513	-0.0167	-0.0169	-0.0001	0.0091
linear	0.0429	0.0185	0.024	0.0303	-0.035	-0.0325	-0.0342	-0.0308	-0.0218	-0.0183	-0.0332	-0.0272
linear model	0.0631	0.0375	0.0385	0.0521	-0.0177	-0.0098	-0.0175	-0.0102	model	-0.036	-0.0284	-0.0424
linearly	-0.0099	-0.0088	-0.0366	-0.0237	-0.0592	-0.0641	-0.0731	-0.0743	-0.0443	-0.0273	-0.0158	-0.0532
lingual	0.0111	0.0438	-0.0298	-0.018	0.0178	0.0579	0.0198	0.0216	-0.0663	-0.0655	-0.05	0.005
lingual gyrus	0.033	0.0633	-0.0081	0.0048	-0.0047	0.0271	-0.0047	-0.0051	gyrus	-0.0635	-0.0676	-0.0494
linguistic	0.0649	0.0451	-0.004	0.0295	-0.0145	-0.0347	-0.0231	-0.003	-0.1186	-0.0772	-0.0273	0.1269
link	0.0002	-0.0061	0.0215	0.0116	0.0299	0.0232	0.0289	0.027	0.04	0.004	-0.0171	-0.0096
linked	0.0148	-0.0026	0.0033	0.0094	0.0433	0.0328	0.033	0.0404	-0.0267	-0.0545	-0.0084	0.0219
linking	0.0034	0.0247	-0.0115	-0.0072	0.0704	0.0662	0.0752	0.0773	-0.0168	-0.0178	-0.0235	0.0455
links	0.0098	0.0337	0.0285	0.0191	0.0201	0.0165	0.0139	0.0118	0.0292	0.0029	0.0032	0.0088
list	0.0196	0.0148	0.0004	0.0099	0.0284	0.0383	0.027	0.0263	-0.0377	-0.0164	-0.0144	0.0042
listened	0.0814	0.021	0.0439	0.0621	-0.0378	-0.041	-0.0335	-0.0181	-0.0738	-0.0284	-0.02	0.0857
listening	0.1005	0.0394	0.0799	0.0889	-0.0376	-0.0368	-0.0247	-0.0144	-0.0501	0.0035	-0.0306	0.0932
literature	0.0715	0.0589	0.0374	0.0533	-0.0139	-0.0185	-0.0166	-0.0043	-0.0403	-0.0323	-0.0298	0.0376
little	0.0081	0.0244	0.0141	-0.0009	0.0036	0.011	-0.0026	0.002	0.0017	-0.0367	-0.0176	-0.0343
little known	0.0099	0.0205	0.0273	0.0123	0.0147	0.017	0.0058	0.0091	known	0.0148	-0.0181	-0.0158
load	-0.0203	0.0128	-0.0397	-0.0256	-0.0347	-0.0532	-0.0495	-0.0466	-0.0189	-0.0125	0.0584	-0.0309
lobe	-0.0255	-0.0189	-0.048	-0.05	0.1818	0.1732	0.168	0.1806	-0.0103	-0.0229	-0.0128	0.0521
lobe mtl	0.003	-0.0177	-0.0157	-0.0127	0.2044	0.2051	0.2015	0.1993	mtl	-0.002	0.0016	-0.0301
lobes	0.0466	0.054	0.0306	0.035	0.049	0.0399	0.0441	0.0533	-0.0217	-0.0335	-0.0015	0.0516
lobule	-0.1229	-0.0804	-0.0953	-0.1081	-0.0292	-0.0313	-0.0305	-0.0275	0.0533	0.0472	0.048	-0.0396
lobule ipl	-0.0516	-0.037	-0.0534	-0.0441	-0.036	-0.035	-0.0361	-0.0339	ipl	0.0027	0.0083	0.0256
lobules	-0.0804	0.0061	-0.0004	-0.0596	0.097	0.0921	0.1025	0.0999	0.141	0.0919	-0.0295	-0.0052
local	-0.0312	-0.0595	-0.0467	-0.0399	-0.0393	-0.0115	-0.0382	-0.0425	-0.0384	-0.0199	-0.0075	-0.0217
localization	0.0149	-0.0229	-0.043	-0.011	-0.0524	-0.0425	-0.0519	-0.0355	-0.0978	-0.0625	0.0033	0.0395
localize	-0.0125	-0.0337	-0.0524	-0.0389	-0.0444	-0.0423	-0.0432	-0.034	-0.0745	-0.0362	-0.0015	0.0477
localized	-0.0393	-0.0336	-0.0526	-0.0501	-0.0601	-0.053	-0.0559	-0.0637	-0.0137	0.0256	0.0039	-0.0192
located	-0.0301	0.0042	-0.0549	-0.0459	-0.0127	-0.0179	-0.0211	-0.015	-0.0324	-0.0194	0.0264	0.0053
location	-0.037	-0.0134	-0.0927	-0.0604	-0.0423	-0.0106	-0.051	-0.0403	-0.0854	-0.0313	0.0122	-0.011
locations	-0.0533	-0.0096	-0.0923	-0.074	-0.0318	-0.0138	-0.0483	-0.0384	-0.066	-0.0553	0.0269	-0.0245
locus	-0.051	-0.0542	-0.0081	-0.0319	0.048	0.0691	0.0753	0.0502	0.0792	0.0772	-0.0079	-0.0322
long	-0.0393	-0.0487	-0.0427	-0.0338	0.0017	0.022	0.0049	0.0064	-0.006	0.0119	0.0485	0.0179
long term	-0.0063	-0.0087	-0.0143	-0.0091	0.0353	0.0486	0.041	0.0447	term	-0.0172	-0.0108	-0.0003
longer	-0.0527	-0.0452	-0.0469	-0.0444	-0.0462	-0.0451	-0.04	-0.044	0.0034	0.0252	0.0101	-0.0127
longitudinal	-0.1409	-0.15	-0.0668	-0.1053	0.0711	0.0757	0.0682	0.0545	0.127	0.0993	0.0146	-0.0422
loop	-0.0185	-0.0026	0.0874	0.0292	0.0111	0.0161	0.0364	0.0178	0.1749	0.1639	-0.0019	-0.0172
loss	0.0133	-0.0271	0.0918	0.0604	0.0182	0.0287	0.0235	0.0145	0.1111	0.0843	-0.0224	-0.0017
losses	0.0043	-0.0282	0.1099	0.0543	0.0022	-0.0145	-0.0081	-0.0123	0.1437	0.0841	-0.0205	-0.0116
low	-0.0151	-0.0094	-0.0045	-0.0197	0.0148	0.0065	-0.0094	-0.0007	0.0113	-0.0112	-0.0284	-0.0109
low frequency	-0.01	0.0026	-0.0272	-0.0299	-0.0238	-0.0207	-0.0379	-0.0282	frequency	-0.0291	-0.0491	-0.0431
low high	-0.0105	0.0052	-0.0105	-0.0126	0.0015	-0.0047	-0.0019	-0.0014	high	0.0057	-0.0066	0.0152
low level	0.0176	-0.0002	-0.0157	0.0072	0.0157	0.019	0.001	0.0153	level	-0.0634	-0.0183	-0.027
lower	-0.0704	-0.0653	-0.0166	-0.0463	-0.0089	-0.0058	-0.0115	-0.0236	0.0837	0.058	0.0201	-0.0601
m1	-0.0316	-0.0567	-0.0219	-0.0252	-0.1136	-0.0847	-0.0838	-0.0978	0.0194	0.0753	0.0021	-0.0653
machine	-0.0241	-0.0263	-0.0358	-0.0252	-0.0029	-0.0065	-0.0105	-0.0101	-0.0229	-0.0194	0.0041	-0.0236
magnetic	-0.0489	-0.0552	0.0355	-0.0119	0.0125	0.0096	0.0242	0.0067	0.1285	0.1145	-0.0269	-0.0422
magnetic resonance	-0.0363	-0.0404	0.0531	0.0024	0.0268	0.0204	0.0366	0.019	resonance	0.1371	0.1153	-0.0307
magnetic stimulation	-0.0825	-0.1164	-0.106	-0.0884	-0.1191	-0.1033	-0.1023	-0.1078	stimulation	-0.0447	0.0041	0.0369
magnetoencephalography	-0.0132	-0.0484	-0.0558	-0.0385	-0.0698	-0.0524	-0.0772	-0.0678	-0.0888	-0.0673	-0.0015	0.0159
magnitude	-0.0332	-0.0407	-0.0099	-0.011	-0.0287	-0.0376	-0.028	-0.0299	0.0399	0.0405	0.0243	-0.0371
main	0.0026	0.0006	0.0369	0.0236	0.0147	0.0184	0.0097	0.0081	0.0521	0.0376	0.0094	-0.012
main effect	0.0049	0.0049	0.0352	0.0254	-0.0148	-0.0126	-0.0135	-0.0185	effect	0.0402	0.0451	0.0014
mainly	-0.0005	-0.0169	0.0137	0.0033	-0.0402	-0.0304	-0.028	-0.0321	0.0261	0.035	0.0383	-0.0136
maintain	-0.0181	0.0019	-0.0053	-0.0071	-0.0124	-0.0038	-0.0175	-0.0162	0.0105	0.003	0.0195	-0.014
maintained	-0.0256	0.0019	-0.0432	-0.0286	-0.0513	-0.0475	-0.0546	-0.0545	-0.0288	-0.0271	0.023	-0.0242
maintaining	-0.0256	0.0122	-0.0629	-0.0433	-0.0668	-0.0614	-0.0819	-0.0818	-0.0543	-0.0513	0.0383	-0.0352
maintenance	-0.0556	-0.0345	-0.0547	-0.048	-0.0469	-0.0396	-0.0521	-0.0568	0	0.0056	0.0644	-0.0401
major	-0.0236	-0.0641	-0.0216	-0.0348	0.0125	0.0054	0.0079	0.0076	-0.0036	-0.0431	0.0026	-0.0208
major depression	-0.0183	-0.0217	0.0134	-0.005	0.001	-0.0142	-0.0114	-0.0144	depression	0.0374	-0.008	0.045
major depressive	0.0182	-0.0113	0.0216	0.0043	0.0125	-0.0022	0.001	0.0047	depressive	0.0007	-0.0516	-0.0195
majority	-0.0026	0.0045	0.0116	0.0078	0.0252	0.0339	0.0362	0.0379	0.0373	0.0477	0.0127	-0.0129
make	0.0286	0.0338	-0.0001	0.0196	-0.0431	-0.0563	-0.0604	-0.0468	-0.034	-0.0372	0.0581	-0.0307
making	0.0386	0.0382	0.0521	0.0497	-0.0786	-0.1022	-0.0931	-0.095	0.0036	-0.0485	0.0088	-0.0617
male	0.0103	-0.0128	0.0552	0.0232	0.0496	0.0508	0.0455	0.0443	0.0657	0.0414	-0.0348	0.009
male female	0.0379	0.0202	0.0502	0.0382	0.0327	0.0255	0.0249	0.0332	female	0.0246	0.002	-0.0135
males	-0.001	-0.0153	0.0331	0.0129	0.0139	0.0078	0.0244	0.0078	0.0495	0.0357	-0.0158	-0.0123
manifest	0.0033	0.0159	-0.0055	-0.0006	0.0109	0.0148	0.0141	0.0143	-0.0074	-0.0071	0.0037	-0.0005
manipulated	0.0183	0.0064	-0.0318	-0.0028	-0.0384	-0.0504	-0.0401	-0.0373	-0.0889	-0.0614	-0.0082	0.0631
manipulating	0.0445	0.0608	0.0254	0.0314	-0.0329	-0.0443	-0.0419	-0.0361	-0.0264	-0.0425	0.0118	-0.0024
manipulation	-0.0324	-0.0275	-0.0386	-0.0276	-0.0105	-0.0027	-0.0081	-0.0062	-0.0032	0.0016	0.0581	0.0006
manipulations	-0.0099	-0.004	-0.0003	-0.0026	-0.0171	-0.0188	-0.0015	-0.0099	0.0066	0.021	-0.0005	0.0082
manner	-0.0307	-0.0099	-0.0366	-0.0285	-0.0465	-0.0432	-0.0561	-0.0539	-0.0169	-0.0161	0.0423	-0.0188
manual	-0.0121	-0.0124	-0.0146	-0.0194	-0.0675	-0.0695	-0.0636	-0.072	-0.0013	0.0013	-0.0015	-0.044
map	0.0889	0.059	0.0619	0.0726	-0.0427	-0.0378	-0.0318	-0.026	-0.0394	-0.0249	-0.0285	-0.0117
mapp	0.0127	0.0324	0.001	-0.0005	0.024	0.0282	0.0184	0.0238	-0.0163	-0.0296	-0.0373	0.0196
mapped	0.0043	0.0293	-0.019	-0.0211	0.0202	0.0169	0.0283	0.0213	-0.0261	-0.0309	-0.0424	-0.0269
mapping	-0.0435	-0.0617	-0.0909	-0.0626	-0.0442	-0.0428	-0.0433	-0.0397	-0.0821	-0.0626	0.0324	0.0329
maps	-0.0003	-0.03	-0.0146	-0.0095	-0.0176	-0.0079	-0.0061	-0.0058	-0.0375	-0.0248	-0.013	0.0228
marked	-0.0073	0.0009	0.0245	-0.0055	0.0727	0.0685	0.0749	0.0691	0.0441	0.0248	-0.0599	0.017
marker	-0.0657	-0.0764	-0.058	-0.0662	-0.0134	-0.0194	-0.0218	-0.0251	0.0109	-0.0024	-0.001	-0.0431
markers	0.0003	-0.0029	0.0066	-0.0042	0.017	0.0391	0.0224	0.0182	0.0078	-0.006	-0.0226	0.0044
masked	0.0001	-0.0122	0.009	0.0025	0.075	0.0713	0.0711	0.0734	0.0159	0.0044	0.0168	0.0355
mass	-0.0561	-0.0614	-0.031	-0.035	-0.004	-0.0038	-0.0108	-0.0149	0.035	0.036	0.0145	-0.0129
match	0.0154	0.0349	-0.0258	-0.0073	-0.0332	-0.0562	-0.0437	-0.0341	-0.0554	-0.0605	0.0071	-0.006
matching	-0.011	0.0412	-0.0605	-0.0353	0.001	-0.0065	-0.0046	0.0059	-0.0862	-0.0554	0.0068	0.0928
matching task	-0.0051	0.0307	-0.0558	-0.0288	0.0348	0.017	0.0186	0.0346	task	-0.0805	-0.0584	0.0083
material	-0.0016	0.0054	-0.0533	-0.026	0.0745	0.0692	0.0683	0.0738	-0.0628	-0.038	0.0318	0.0418
materials	0.0062	0.0154	-0.0435	-0.0171	0.0392	0.0076	0.0362	0.0423	-0.0728	-0.0535	-0.0043	0.0368
matrix	0.0363	0.0518	0.0681	0.0611	-0.0182	-0.0214	-0.006	-0.0062	0.0464	0.0577	-0.0035	-0.0211
matter	-0.1315	-0.1557	-0.0664	-0.0986	0.0415	0.0439	0.0416	0.0237	0.0893	0.0287	0.0509	-0.0288
matter density	0.0173	0.0186	0.037	0.0257	0.0942	0.0883	0.0905	0.0905	density	0.0381	0.0237	-0.0104
matter gm	-0.0359	-0.0421	-0.018	-0.0291	0.0385	0.0258	0.0354	0.0292	gm	0.0059	-0.031	0.0169
matter volume	-0.0835	-0.1037	-0.0326	-0.0628	0.006	0.0198	0.0155	0.0029	volume	0.0677	0.0062	0.0433
matter volumes	-0.0047	-0.0313	0.0013	-0.0155	0.0163	0.0234	0.0258	0.0138	volumes	0.011	-0.038	-0.0012
maturation	-0.0216	-0.0118	-0.0014	-0.02	-0.0282	-0.018	-0.0336	-0.0346	0.0313	0.0017	0.0209	-0.044
maximal	0.0191	0.0026	0.0354	0.0191	-0.0185	-0.0079	-0.0022	0.0009	0.0262	0.0216	-0.0047	-0.0165
maximum	-0.0207	-0.013	-0.012	-0.0186	-0.023	-0.0259	-0.0157	-0.0239	0.0149	-0.0079	-0.0058	-0.0107
mci	-0.0365	-0.0202	-0.0198	-0.0259	0.0947	0.0906	0.0846	0.0878	0.0413	0.0276	-0.0113	0.0069
mdd	-0.0148	-0.0304	-0.0013	-0.0239	0.0138	0.0077	0.0079	0.0092	0.0162	-0.0353	-0.0123	0.0021
mean	-0.1106	-0.1086	-0.0419	-0.0642	0.0197	0.0306	0.0138	-0.0051	0.1096	0.0841	0.0588	-0.0605
mean age	-0.0385	-0.0373	-0.0017	-0.008	0.0185	0.0282	0.0215	0.0046	age	0.0675	0.0707	0.0251
meaning	0.0423	0.0178	-0.0143	0.0213	-0.0091	-0.0254	-0.0137	0.0015	-0.1011	-0.0572	-0.0016	0.0969
meaningful	0.0476	0.032	-0.0129	0.0137	-0.0134	-0.0094	-0.011	0.0076	-0.1022	-0.0863	-0.0348	0.0622
means	0.0301	0.0029	0.02	0.0236	-0.0349	-0.047	-0.0255	-0.0337	-0.0319	-0.0248	-0.0101	-0.005
measure	-0.0542	-0.0583	-0.0191	-0.0375	-0.0578	-0.0371	-0.0565	-0.0638	0.0501	0.0393	0.032	-0.0815
measurement	-0.0038	-0.022	-0.0036	0.002	-0.0033	-0.0142	0.0011	0.0002	-0.0018	0.0012	-0.0203	-0.0035
measurements	0.0035	-0.0284	-0.0143	-0.0072	-0.0467	-0.0387	-0.046	-0.0465	-0.0252	-0.013	-0.0119	-0.0394
measures	-0.0404	-0.0485	-0.0118	-0.0325	0.022	0.0217	0.019	0.0099	0.0477	0.0224	0.0083	-0.0458
measuring	-0.019	-0.0514	-0.0059	-0.0075	-0.026	-0.0188	-0.0162	-0.0221	0.0014	0.0175	0.0139	-0.028
mechanism	-0.0523	-0.0329	-0.0582	-0.0612	-0.0104	-0.0114	-0.0161	-0.0195	0.0064	-0.0087	-0.0022	-0.0474
mechanisms	-0.0597	-0.0476	-0.03	-0.039	-0.0045	-0.005	-0.0039	-0.011	0.0463	0.0497	0.0248	-0.0381
mechanisms involved	-0.0474	-0.037	-0.0149	-0.0309	0.046	0.0441	0.0502	0.0519	involved	0.0588	0.0409	0.0154
mechanisms underlying	-0.0528	-0.0454	-0.0299	-0.043	0.0151	0.031	0.0175	0.0075	underlying	0.0426	0.0282	0.0398
medial	0.1281	0.1372	0.0974	0.1082	0.0589	0.0269	0.0306	0.04	-0.028	-0.0809	-0.0157	-0.0628
medial frontal	0.0192	0.0512	-0.0147	0.0109	-0.0911	-0.1192	-0.122	-0.1219	frontal	-0.0595	-0.0756	0.0686
medial lateral	0.1164	0.0936	0.0885	0.101	-0.0208	-0.0305	-0.0257	-0.0225	lateral	-0.037	-0.0623	-0.0106
medial orbitofrontal	0.0966	0.0869	0.1142	0.0952	0.0092	0.0006	0.0126	0.0054	orbitofrontal	0.0259	-0.0358	-0.0679
medial pfc	0.0368	0.0391	0.0148	0.0274	-0.0207	-0.0422	-0.0393	-0.0364	pfc	-0.0429	-0.0355	0.0131
medial prefrontal	0.1023	0.0953	0.0827	0.0873	0.0008	-0.0408	-0.0303	-0.0186	prefrontal	-0.0193	-0.0775	-0.0046
medial superior	0.0192	0.043	-0.0202	-0.0067	-0.0636	-0.0676	-0.0675	-0.0635	superior	-0.061	-0.0656	0.01
medial temporal	0.0581	0.0495	0.035	0.0462	0.24	0.2475	0.2406	0.2425	temporal	-0.0001	0.0103	-0.0316
median	-0.0005	-0.0363	0.0274	0.0262	-0.049	-0.0294	-0.0291	-0.0413	0.0414	0.0743	-0.0046	-0.0434
mediate	0.0559	0.0373	0.0924	0.0768	0.003	0.0053	0.0138	0.0131	0.0589	0.0564	0.0013	-0.0316
mediated	-0.0301	-0.0208	-0.0059	-0.009	0.0205	0.0246	0.0355	0.0203	0.0403	0.035	0.0235	-0.0129
mediates	-0.0085	0.0059	-0.0067	-0.0052	0.0276	0.0069	0.0064	0.0077	0.004	0.0061	0.0453	-0.0343
mediating	-0.0128	-0.0343	0.0316	0.0136	0.0347	0.0328	0.0373	0.0324	0.069	0.0653	0.0393	-0.0065
medication	-0.048	-0.0669	0.0055	-0.021	-0.0332	-0.0358	-0.0271	-0.0438	0.0763	0.0442	0.0369	-0.0686
meg	-0.0027	-0.0563	-0.0707	-0.0411	-0.0418	-0.0334	-0.046	-0.0302	-0.1231	-0.0763	-0.014	0.038
memories	0.0806	0.075	0.0533	0.0675	0.1542	0.1463	0.147	0.1522	-0.0162	-0.0248	-0.041	0.0301
memory	0.0042	0.0354	-0.0381	-0.0111	0.1274	0.1198	0.116	0.1186	-0.04	-0.0347	0.0574	0.0091
memory encoding	-0.0039	-0.0121	-0.0147	-0.0023	0.1389	0.1268	0.1336	0.1344	encoding	-0.0075	0.0113	-0.0022
memory load	-0.0016	0.024	-0.047	-0.0201	-0.0611	-0.0899	-0.0781	-0.0734	load	-0.0681	-0.0471	0.0648
memory performance	-0.0163	0.0122	-0.0438	-0.0318	0.0854	0.0844	0.0805	0.0766	performance	-0.0238	-0.0302	0.0179
memory processes	0.0327	0.0316	0.0258	0.0394	0.112	0.1181	0.1128	0.1125	processes	-0.0018	0.0201	0.0039
memory retrieval	0.0668	0.0622	0.0229	0.0508	0.0605	0.059	0.057	0.0638	retrieval	-0.0465	-0.0447	0.0035
memory task	0.0027	0.034	-0.0178	-0.0064	0.0333	0.0235	0.0216	0.0251	task	-0.0251	-0.0302	0.0615
memory tasks	-0.0472	-0.0401	-0.0452	-0.0414	0.0305	0.0277	0.0334	0.0286	tasks	0.0088	0.0158	0.0541
memory test	-0.0088	-0.0059	-0.021	-0.0112	0.0717	0.0816	0.0768	0.0828	test	-0.011	-0.007	0.0236
memory wm	-0.0474	-0.0167	-0.0611	-0.0421	-0.0693	-0.0743	-0.0718	-0.0762	wm	-0.0288	-0.0028	0.078
men	0.0161	-0.0142	0.0704	0.0504	0.0823	0.0802	0.0838	0.0701	0.0838	0.0615	-0.0008	-0.0217
men women	0.0097	-0.0072	0.0454	0.0326	0.039	0.034	0.0486	0.0345	women	0.0572	0.0359	0.0016
mental	0.0342	0.0572	-0.0491	-0.0093	-0.0666	-0.0787	-0.0843	-0.0709	-0.1245	-0.1392	0.0212	-0.0223
mental imagery	-0.0154	0.0021	-0.0573	-0.0316	0.0208	0.0334	0.029	0.0219	imagery	-0.0498	-0.0378	0.0001
mental state	0.051	0.056	0.006	0.0234	-0.0095	-0.0186	-0.0198	-0.0081	state	-0.0726	-0.0839	-0.0185
mental states	0.0608	0.0451	0.0034	0.0271	-0.0264	-0.0403	-0.0475	-0.0277	states	-0.0922	-0.1019	-0.0132
mentalizing	0.0579	0.0595	-0.0027	0.0271	-0.0197	-0.0491	-0.0438	-0.0293	-0.0904	-0.0954	0.0064	-0.0062
mesial	0.0082	-0.0046	0.0456	0.0352	0.0225	0.0332	0.0321	0.0257	0.0614	0.0595	0.0123	-0.0319
mesolimbic	0.0233	-0.0136	0.131	0.0873	0.0719	0.0825	0.083	0.0691	0.1577	0.1345	-0.0289	0.0016
met	-0.0142	-0.0225	0.0149	-0.0035	0.0813	0.089	0.0687	0.0709	0.0576	0.0239	-0.0033	-0.02
metabolic	-0.023	-0.0241	-0.0163	-0.0212	0.0689	0.072	0.0642	0.0628	0.0074	-0.0223	-0.0099	0.0025
metabolism	0.0048	0.0061	-0.0116	-0.0113	0.0091	0.0087	0.0028	0.0065	-0.0191	-0.0535	-0.0131	-0.0248
method	0.0776	0.0504	0.0699	0.0713	0.0018	-0.0004	-0.0118	0.0021	-0.015	-0.0283	-0.034	0.0167
methodological	-0.0315	-0.0534	-0.0383	-0.0376	-0.0133	-0.0097	-0.0178	-0.0197	-0.0249	-0.0172	-0.0077	0.0023
methodology	-0.0051	0.0098	-0.0178	-0.007	-0.0291	-0.0176	-0.0365	-0.0311	-0.0268	0.0009	0.025	-0.0395
methodology principal	0.0206	0.0367	0.0233	0.0237	0.0057	0.0068	-0.003	0.0024	principal	0.0005	0.008	0.0062
methods	-0.0366	-0.0692	0.0035	-0.021	0.049	0.0393	0.0378	0.0363	0.0562	-0.0024	0.0135	-0.0178
methods functional	-0.0195	-0.0168	-0.0072	-0.016	0.0139	0.0098	0.0018	-0.0034	functional	0.012	-0.0163	0.0019
mfg	-0.0317	-0.0298	-0.0501	-0.037	-0.0575	-0.0645	-0.0528	-0.056	-0.0393	-0.0358	0.0317	-0.003
mg	-0.0355	-0.043	0.0225	-0.0051	0.0339	0.028	0.0294	0.0209	0.0785	0.0419	0.0343	-0.0215
mid	0.0468	0.0375	0.0841	0.0649	-0.0241	-0.0259	-0.0086	-0.0219	0.058	0.035	-0.0103	-0.0207
midbrain	-0.0682	-0.0878	0.0413	-0.0003	0.0521	0.0929	0.0759	0.0472	0.1706	0.1877	-0.023	-0.0664
middle	-0.005	0.0052	-0.0617	-0.0297	-0.0391	-0.0436	-0.045	-0.0393	-0.1042	-0.0799	0.0434	0.0439
middle cingulate	0.0136	0.0409	0.0515	0.0395	0.0029	-0.0024	-0.0018	-0.0091	cingulate	0.0476	0.034	0.008
middle frontal	-0.0438	-0.035	-0.0659	-0.0453	-0.1166	-0.1162	-0.1147	-0.1206	frontal	-0.0621	-0.0454	0.1171
middle inferior	-0.0298	-0.0211	-0.0524	-0.0364	0.0008	-0.0098	0.0025	-0.003	inferior	-0.0483	-0.0326	0.0392
middle occipital	-0.0483	-0.0152	-0.0688	-0.0615	0.0184	0.0413	0.0139	0.0171	occipital	-0.024	-0.0359	-0.0139
middle superior	0.0092	-0.0241	-0.0119	0.011	-0.0015	-0.006	-0.0066	0.0034	superior	-0.0282	-0.002	0.0629
middle temporal	0.0338	0.0313	-0.0241	0.0009	0.037	0.026	0.0308	0.0449	temporal	-0.0919	-0.0755	-0.0534
midline	0.0559	0.0764	0.0408	0.0493	-0.0192	-0.0163	-0.0314	-0.021	-0.0102	-0.0542	0.0089	-0.0558
mild	0.0427	0.0544	0.0497	0.0545	0.0479	0.0461	0.0449	0.0514	0.0245	0.0144	0.0129	-0.0187
mild cognitive	0.027	0.033	0.0136	0.0232	0.0836	0.0811	0.0728	0.0835	cognitive	-0.0037	-0.0102	0.0002
min	0.0142	-0.0118	-0.0074	0.0053	-0.0111	-0.0046	-0.0075	-0.0051	-0.0352	-0.0165	-0.0087	-0.0028
mind	0.0892	0.0846	0.0237	0.0486	-0.012	-0.0345	-0.0312	-0.0137	-0.0963	-0.1279	-0.0184	0.0104
mind tom	0.0457	0.0429	-0.0193	0.0051	-0.0254	-0.0435	-0.0449	-0.0294	tom	-0.0993	-0.1131	-0.0136
minimal	0.0251	0.0439	-0.0044	0.0083	-0.0447	-0.0561	-0.0459	-0.0486	-0.0467	-0.0456	0.0125	-0.0025
mirror	-0.0213	-0.0275	-0.0353	-0.0387	-0.0356	-0.0271	-0.0255	-0.029	-0.0155	0.0087	-0.0083	-0.0024
mirror neuron	-0.0333	-0.048	-0.0403	-0.0452	-0.019	-0.0191	-0.0139	-0.0117	neuron	-0.0084	0.0027	-0.0157
mixed	0.0303	0.0299	0.0394	0.033	-0.0655	-0.0613	-0.0691	-0.0683	0.0058	-0.0182	-0.0102	-0.0424
mm	0.0327	-0.0129	0.0381	0.0286	0.0231	0.0158	0.0306	0.0192	0.0178	-0.0167	0.0021	-0.0091
mnemonic	0.0274	0.0478	0.0019	0.0216	0.0441	0.055	0.0392	0.042	-0.0277	-0.0103	0.0348	-0.0277
modal	0.0408	0.0391	-0.0026	0.0221	-0.0148	-0.0035	-0.0208	-0.0083	-0.0724	-0.0195	-0.0185	0.0312
modalities	0.0559	0.0695	-0.0074	0.0221	-0.0516	-0.0558	-0.0639	-0.0462	-0.1046	-0.073	-0.0257	0.0446
modality	0.0473	0.0515	-0.0099	0.0164	-0.019	-0.0267	-0.027	-0.0176	-0.0954	-0.0544	-0.0407	0.0887
mode	0.103	0.1233	0.0502	0.067	-0.0378	-0.0491	-0.0553	-0.0325	-0.0667	-0.1146	-0.0175	-0.0592
mode network	0.0757	0.0937	0.028	0.0432	-0.0301	-0.0381	-0.045	-0.0245	network	-0.0608	-0.1049	-0.0142
model	-0.0201	-0.0431	0.0213	0.006	0.0106	0.0192	0.0201	0.0097	0.0646	0.0719	0.0039	-0.0126
modeling	0.0203	0.0171	0.0334	0.0265	-0.0143	-0.0159	-0.0095	-0.0062	0.0229	0.0489	0.0021	0.0142
models	0.071	0.0388	0.0664	0.0675	0.0196	0.0187	0.0197	0.0224	0	-0.0002	-0.0186	0.0212
moderate	0.0122	0.0064	0.0214	0.026	-0.0367	-0.0462	-0.0329	-0.0396	0.0125	0.0218	0.0257	-0.0454
modified	0.02	0.0226	0.0095	0.0178	-0.0353	-0.0379	-0.0365	-0.0394	-0.02	-0.0051	0.0105	-0.0462
modulate	-0.0131	-0.0172	0.0125	0.0092	0.0569	0.0639	0.058	0.0468	0.0485	0.0379	0.0083	-0.0166
modulated	0.0218	0.0317	-0.0101	0.0085	-0.0068	-0.0197	-0.019	-0.0103	-0.0589	-0.0352	-0.0232	0.0171
modulates	-0.0155	-0.0165	0.0001	0.0028	-0.0051	-0.0085	-0.0034	-0.003	0.0284	0.0478	0.0202	-0.0139
modulating	0.0095	-0.0032	0.0504	0.0291	0.0364	0.03	0.0401	0.0347	0.0688	0.0565	-0.0014	-0.0243
modulation	-0.0096	-0.0328	0.0259	0.0063	0.0597	0.0652	0.0674	0.0536	0.0695	0.0789	-0.0131	0.0074
modulations	0.025	-0.004	0.0223	0.0223	-0.0274	-0.0121	-0.0144	-0.0163	-0.0009	0.0139	-0.0082	0.0125
modulatory	-0.0299	-0.0501	0.0186	-0.003	0.0512	0.0546	0.0618	0.0494	0.0854	0.081	0.0151	-0.0218
monetary	0.0305	-0.0212	0.157	0.0989	0.0177	0.0253	0.0257	0.0073	0.1836	0.1318	-0.0281	-0.0349
monetary incentive	0.0076	-0.0291	0.1147	0.0579	0.0125	0.0139	0.0231	0.0034	incentive	0.1531	0.1073	-0.0262
monetary reward	0.0286	-0.0136	0.1244	0.0807	0.0423	0.0516	0.0474	0.0353	reward	0.1525	0.121	-0.0246
money	0.0617	0.0394	0.0942	0.0803	0.0108	0.0117	0.0139	0.0104	0.0432	0.0112	-0.0181	-0.0427
monitor	0.0527	0.0507	0.0219	0.0358	-0.0779	-0.0724	-0.0691	-0.066	-0.053	-0.0264	0.0221	-0.0233
monitored	0.0117	-0.0003	0.0291	0.0107	0.0486	0.0516	0.0438	0.0497	0.0272	0.0147	-0.0162	0.0027
monitoring	0.0069	0.0159	0.0121	0.0136	-0.0853	-0.0871	-0.0945	-0.0989	0.0101	0.0172	0.0605	-0.0826
monkey	-0.0289	-0.0391	-0.0294	-0.0299	-0.0727	-0.0677	-0.0564	-0.0687	-0.0181	-0.0142	0.0228	0.0033
monkeys	-0.0055	-0.006	-0.0165	-0.0112	-0.045	-0.0239	-0.0449	-0.046	-0.0188	-0.008	0.0065	0.0018
months	-0.0421	-0.0462	0.0086	-0.0137	0.0196	0.0355	0.0288	0.0125	0.082	0.0796	0.023	-0.0559
mood	-0.0183	-0.0535	0.0074	-0.0042	0.0593	0.0568	0.0539	0.0497	0.0236	-0.0145	0.0127	-0.0054
moral	0.0845	0.0936	0.0501	0.068	-0.0095	-0.0384	-0.0248	-0.0128	-0.0614	-0.0657	-0.0153	-0.0073
morphological	-0.0408	-0.0453	-0.0285	-0.0383	0.0376	0.0466	0.0349	0.0326	0.0282	0.004	0.0049	-0.0213
morphology	0.0286	0.0168	-0.0124	-0.0034	-0.0236	-0.0316	-0.0273	-0.0242	-0.0733	-0.0906	-0.0268	0.0183
morphometry	-0.0536	-0.0779	-0.0344	-0.0513	0.0279	0.0263	0.0307	0.021	0.0138	-0.0274	0.0024	-0.0075
morphometry vbm	-0.0488	-0.0546	-0.0371	-0.0526	0.0348	0.0254	0.0341	0.0261	vbm	0.0067	-0.0219	-0.0129
motion	-0.0144	0.0326	-0.0891	-0.0623	-0.0192	-0.007	-0.0231	-0.0082	-0.1207	-0.1057	-0.0356	0.0359
motivation	0.0403	-0.0115	0.1523	0.1065	0.0394	0.0433	0.0471	0.0339	0.1625	0.1374	-0.0342	-0.0045
motivational	0.0585	0.025	0.1477	0.1133	0.0345	0.032	0.04	0.0257	0.1258	0.103	-0.0255	-0.0175
motor	-0.0655	-0.0635	-0.0063	-0.0319	-0.1242	-0.1001	-0.0961	-0.116	0.1035	0.1422	0.035	-0.0795
motor control	-0.0568	-0.0369	0.0084	-0.018	-0.0583	-0.0404	-0.042	-0.0508	control	0.1179	0.1396	0.0335
motor cortex	-0.0373	-0.06	-0.0029	-0.0158	-0.1043	-0.0807	-0.0777	-0.093	cortex	0.0618	0.116	0.0115
motor function	-0.0876	-0.0889	-0.0445	-0.0731	-0.056	-0.034	-0.0385	-0.0572	function	0.0735	0.0846	0.0175
motor imagery	-0.0313	-0.0278	-0.0152	-0.0164	-0.0987	-0.0845	-0.0807	-0.0932	imagery	0.0421	0.0738	0.02
motor network	-0.0398	-0.0222	0.0187	-0.0141	-0.015	-0.0001	-0.0031	-0.0144	network	0.1123	0.1227	0.0293
motor performance	-0.0657	-0.0598	0.0084	-0.0304	-0.0397	-0.0228	-0.0183	-0.0342	performance	0.132	0.1371	0.0084
motor pre	-0.0383	-0.0208	-0.0329	-0.0289	-0.0635	-0.0808	-0.0665	-0.0777	pre	0.0186	0.0248	0.0467
motor premotor	-0.0913	-0.0995	-0.0414	-0.06	-0.0633	-0.035	-0.035	-0.0483	premotor	0.0747	0.1253	0.0381
motor response	-0.0063	0.0195	0.0444	0.016	-0.0337	-0.029	-0.0315	-0.0364	response	0.078	0.0715	0.0035
motor responses	-0.047	-0.0081	-0.0052	-0.0228	-0.0425	-0.0311	-0.0202	-0.0347	responses	0.0615	0.0695	0.0085
motor sma	-0.037	-0.0321	-0.009	-0.0148	-0.1117	-0.1035	-0.0951	-0.1156	sma	0.0519	0.0813	0.0328
motor task	-0.0303	-0.0485	0.0266	-0.0066	-0.0831	-0.0642	-0.0697	-0.0807	task	0.0947	0.1087	0.0187
movement	-0.0718	-0.079	-0.0182	-0.0417	-0.0943	-0.0645	-0.0705	-0.0833	0.0934	0.1346	0.0285	-0.0762
movements	-0.0711	-0.0623	-0.0381	-0.0527	-0.0898	-0.0692	-0.0731	-0.0825	0.0599	0.0981	0.0295	-0.0581
moving	-0.0655	-0.0229	-0.1007	-0.0881	-0.0364	-0.0215	-0.0347	-0.0321	-0.0584	-0.0399	0.0216	-0.0189
mpfc	0.0405	0.0521	0.0274	0.0256	-0.0097	-0.0369	-0.0384	-0.029	-0.019	-0.0813	0.014	-0.0667
mr	-0.0483	-0.0284	0.0072	-0.0403	0.0374	0.0458	0.0441	0.0329	0.0917	0.0554	-0.0405	-0.0123
ms	-0.0397	-0.0234	-0.0389	-0.0425	-0.0281	-0.0252	-0.0315	-0.0271	-0.0053	-0.0037	-0.0011	0.0145
mt	-0.0795	-0.0349	-0.105	-0.0947	-0.0051	0.0244	-0.0118	-0.0035	-0.0478	-0.0403	0.0123	0.0128
mtg	0.0379	0.0273	0.0001	0.0107	0.0137	-0.0006	0.0038	0.0203	-0.0576	-0.0634	-0.0331	0.0694
mtl	0.0048	-0.0202	-0.0114	-0.0082	0.2218	0.2224	0.2186	0.2163	0.0028	0.0081	-0.0237	0.0336
multi	-0.0004	0.0136	-0.0155	-0.019	-0.0312	-0.0206	-0.0343	-0.0308	-0.0197	-0.0187	-0.0327	0.0074
multimodal	0.0309	0.0364	-0.008	0.0167	0.0016	0.0107	-0.0138	0.0048	-0.0557	-0.0431	-0.0091	0.0298
multiple	-0.028	-0.0134	-0.0161	-0.02	0.0164	0.0136	0.0004	0.003	0.0235	0.0033	0.0264	-0.0155
multiple comparisons	-0.0138	-0.0121	0.0118	-0.01	0.0005	0.0001	-0.0028	-0.0065	comparisons	0.0368	0.0077	-0.0079
multiple sclerosis	-0.0672	-0.0531	-0.0271	-0.0441	-0.0233	-0.0353	-0.0257	-0.03	sclerosis	0.0695	0.0638	0.043
multisensory	0.0205	-0.0046	0.0004	0.0065	-0.0437	-0.0249	-0.0265	-0.0167	-0.0263	-0.0041	-0.0262	0.0374
multivariate	0.0874	0.1072	0.0413	0.0653	-0.0092	-0.0145	-0.0162	-0.0027	-0.0762	-0.0775	0.0018	0.0494
multivariate pattern	0.0038	-0.006	0.0033	-0.005	0.026	0.0289	0.0229	0.0258	pattern	-0.0101	-0.0264	-0.0084
muscle	-0.053	-0.062	0.0167	-0.0219	-0.0374	-0.0102	-0.0101	-0.0309	0.1281	0.1236	-0.0029	-0.0723
music	0.0796	0.0406	0.0752	0.0706	-0.0201	-0.0251	-0.0129	-0.0022	-0.0145	0.0113	-0.0338	0.0625
musical	0.1184	0.0831	0.087	0.0944	-0.0175	-0.0221	-0.011	0.0063	-0.0484	-0.0113	-0.0469	0.0882
musicians	0.0472	0.0065	0.05	0.0469	-0.0471	-0.0335	-0.0338	-0.0255	0.0014	0.0387	-0.0048	0.0396
naive	-0.0689	-0.0613	-0.0145	-0.0364	-0.0427	-0.0434	-0.0367	-0.0511	0.0743	0.0455	0.0361	-0.0489
names	-0.0141	0.0025	-0.0404	-0.0299	0.038	0.0596	0.0362	0.0397	-0.0356	-0.0435	-0.0209	0.0531
naming	-0.0262	-0.0058	-0.0396	-0.0315	-0.0106	-0.0116	-0.0048	-0.0078	-0.0205	-0.0106	0.0152	0.0851
native	-0.0334	-0.011	-0.0621	-0.0438	-0.0012	0.0036	0.0004	0.0013	-0.0558	-0.0197	0.0165	0.0887
natural	0.0365	0.0236	-0.0242	0.0116	-0.0022	-0.0012	-0.0136	0.0055	-0.109	-0.0659	-0.0261	0.0695
naturalistic	0.0568	0.044	0.003	0.0207	0.0359	0.0196	0.027	0.0462	-0.0894	-0.0831	-0.0568	0.0641
nature	0.0198	0.0204	-0.0217	-0.0011	-0.0427	-0.0454	-0.0542	-0.0392	-0.0702	-0.057	-0.0183	0.0171
navigation	0.0532	0.0698	0.0188	0.0311	0.0998	0.1067	0.0887	0.0962	-0.0326	-0.0183	-0.0394	-0.0011
near	0.0032	-0.0105	-0.0586	-0.0373	-0.0936	-0.0875	-0.0901	-0.0829	-0.1032	-0.0921	-0.0228	0.0177
necessary	-0.008	0.0086	-0.0163	-0.0167	0.0027	-0.0006	-0.0004	0.0031	-0.0233	-0.0209	-0.0066	0.0079
need	-0.0285	-0.0279	-0.0111	-0.0083	-0.0233	-0.0126	-0.0285	-0.0306	0.0307	0.0238	0.0379	-0.0516
needed	-0.0315	-0.0403	-0.0187	-0.0237	0.0328	0.0246	0.0179	0.028	0.0168	0.0059	0.0229	0.0041
needs	-0.0084	-0.0064	0.0326	0.0207	0.0136	0.0113	0.0187	0.0136	0.0651	0.0613	0.015	0.0127
negative	0.013	-0.0169	0.0598	0.0376	0.111	0.0941	0.0984	0.0983	0.0715	0.024	-0.0096	-0.0075
negative affect	0.0318	0.0124	0.0537	0.0399	0.0266	0.01	0.0229	0.018	affect	0.0237	0.0044	0.0061
negative correlation	-0.0538	-0.0781	-0.0217	-0.0399	0.0173	0.0102	0.0037	-0.0008	correlation	0.0524	-0.0031	0.0574
negative correlations	0.002	-0.0147	-0.0041	0.0027	-0.0281	-0.0339	-0.0333	-0.0293	correlations	-0.0127	-0.0232	0.0224
negative emotional	0.0006	-0.0131	0.0217	0.0172	0.1229	0.1077	0.1159	0.1164	emotional	0.035	0.0314	0.0048
negative emotions	0.0329	0.0421	0.0244	0.0279	0.0324	0.0178	0.0244	0.034	emotions	-0.0242	0.0004	-0.0561
negative feedback	-0.0155	-0.0087	0.0244	0.0116	-0.0202	-0.0228	-0.0273	-0.0247	feedback	0.0569	0.0475	0.0487
negative neutral	-0.0057	-0.0079	-0.0046	-0.0011	0.0787	0.0684	0.0653	0.0686	neutral	0.0092	0.0192	0.0103
negative positive	0.0045	-0.0294	0.0393	0.0203	0.0257	0.0089	0.0083	0.0049	positive	0.0539	0.0173	-0.0195
negatively	-0.0136	-0.0117	0.0134	0.0005	0.0416	0.0477	0.0323	0.0351	0.0417	-0.0034	0.0163	-0.0288
negatively correlated	-0.0239	-0.0105	0.0129	-0.0032	0.0418	0.0472	0.0328	0.0362	correlated	0.065	0.0308	0.0309
negativity	0.0239	0.0247	0.0101	0.0134	-0.0255	-0.0354	-0.0348	-0.0281	-0.0272	-0.0413	0.0191	0.0035
neocortical	0.0343	0.0375	0.0631	0.0515	0.1305	0.1294	0.1276	0.1285	0.0588	0.0603	-0.0195	0.0082
nerve	-0.0419	-0.0816	-0.0114	-0.0316	-0.0503	-0.0282	-0.0218	-0.0423	0.0546	0.0606	-0.0019	-0.0792
nervous	0.0197	0.0354	0.0265	0.0256	-0.0616	-0.0329	-0.0443	-0.0512	0.0247	0.0411	-0.0075	-0.0695
network	0.071	0.1245	0.0284	0.0532	-0.1034	-0.1018	-0.1118	-0.0995	-0.0585	-0.0538	0.028	-0.0713
network connectivity	0.0771	0.1088	0.0477	0.0554	-0.0465	-0.0592	-0.0538	-0.0465	connectivity	-0.0504	-0.0676	-0.0217
network dmn	0.0587	0.0631	0.0099	0.0308	-0.0171	-0.0339	-0.0377	-0.018	dmn	-0.0687	-0.1082	-0.0018
network involved	0.0149	0.0473	0.0077	0.0176	-0.0572	-0.0493	-0.0439	-0.0479	involved	-0.0069	0.0223	0.0175
networks	0.1111	0.1423	0.0906	0.1068	-0.0879	-0.0893	-0.0953	-0.0802	-0.0154	-0.0211	0.0121	-0.0695
networks involved	0.0658	0.081	0.0651	0.0697	0.0009	-0.0022	-0.0115	0.0016	involved	0.0151	0.0114	0.0123
neuro	-0.0192	-0.0128	-0.0067	-0.0145	-0.0121	0.0097	-0.0058	-0.0082	0.0125	-0.0042	-0.009	-0.0124
neuroanatomical	0.0046	-0.018	0.0014	0.0024	-0.0213	-0.0225	-0.0208	-0.024	-0.0143	-0.0213	0.0215	-0.008
neuroanatomy	0.0265	-0.0055	0.031	0.0377	0.0151	0.0136	0.0195	0.0243	0.0075	0.0303	0.0343	0.0332
neurobiological	0.0161	-0.022	0.0511	0.0357	-0.0111	-0.0065	-0.0147	-0.0158	0.0419	0.0092	-0.0073	-0.0383
neurobiology	0.0425	0.046	0.0527	0.0473	-0.0204	-0.0281	-0.0224	-0.0289	0.0153	-0.0002	-0.0149	-0.0311
neurocognitive	-0.0132	0.0199	-0.01	-0.0117	0.0221	0.0193	0.0185	0.0214	0.0074	-0.0261	0.0135	-0.009
neurodegenerative	-0.0341	-0.0537	0.0098	-0.0099	0.024	0.0309	0.0359	0.0254	0.0535	0.0399	0.0257	0.0165
neurodevelopmental	-0.0153	-0.0204	-0.0249	-0.0253	-0.0115	-0.0145	-0.0194	-0.0147	-0.016	-0.0296	0.0006	-0.026
neurofunctional	0.0261	0.0066	0.0182	0.0262	0.0077	0.0084	0.0054	0.0052	-0.013	0.0106	-0.0083	-0.0261
neurological	-0.0157	-0.0407	-0.0035	-0.0103	-0.0332	-0.0207	-0.0148	-0.0252	0.0307	0.0315	0.0001	-0.0327
neuron	-0.0384	-0.0509	-0.0456	-0.0499	-0.0262	-0.0225	-0.0217	-0.0195	-0.0069	0.0016	-0.0028	-0.0013
neuronal	-0.0538	-0.0666	-0.008	-0.0228	-0.0193	-0.0078	-0.0167	-0.0231	0.0636	0.0658	-0.0008	0.004
neurons	-0.079	-0.0818	-0.0602	-0.0714	-0.0001	0.017	0.0141	0.0082	0.0324	0.0385	0.0232	0.0168
neurophysiological	-0.0004	-0.0255	0.0064	0.0062	-0.0288	-0.0177	-0.0291	-0.0258	0.0105	0.0354	-0.0064	-0.0386
neuropsychiatric	0.0491	0.0251	0.0442	0.0472	-0.0101	-0.0144	-0.0153	-0.0103	-0.0056	-0.0154	-0.0291	0.0027
neuropsychological	-0.0234	-0.0019	-0.0476	-0.0281	0.0376	0.0172	0.0245	0.0277	-0.0334	-0.0445	0.0431	0.0275
neuroscience	0.044	0.0356	-0.004	0.0128	-0.0377	-0.0412	-0.0368	-0.025	-0.0728	-0.0751	-0.0479	0.0171
neutral	0.0457	0.035	0.0728	0.0592	0.2024	0.194	0.1943	0.1982	0.0422	0.0367	-0.0538	0.0583
neutral faces	0.0126	0.0228	0.0275	0.0083	0.2004	0.1959	0.1953	0.1992	faces	0.0292	0.016	-0.0577
neutral pictures	0.0104	0.0078	0.0199	0.0206	0.1266	0.1109	0.1158	0.1156	pictures	0.0148	0.006	-0.0043
neutral stimuli	0.0647	0.0413	0.068	0.0669	0.0791	0.0759	0.0811	0.0855	stimuli	0.0019	0.0125	-0.0244
new	0.0262	0.0338	0.0239	0.0377	0.0279	0.0422	0.033	0.0327	0.0091	0.0335	0.0151	0.0105
new insights	-0.0021	-0.006	-0.0144	-0.0105	-0.0294	-0.0275	-0.0332	-0.0355	insights	-0.0171	0.0002	0.0143
newly	-0.0211	-0.0095	-0.0094	-0.0064	-0.0062	-0.0107	-0.0092	-0.0121	0.021	0.0263	0.0281	-0.0108
nineteen	-0.0277	-0.0245	0.0252	-0.0091	0.0496	0.0528	0.0512	0.0471	0.0844	0.0475	0.0036	-0.0148
nociceptive	-0.0096	-0.0301	0.036	0.0143	-0.0186	-0.0189	-0.0006	-0.0112	0.0729	0.0826	0.0131	-0.0518
node	0.022	0.0154	-0.0074	0.0058	0.0001	-0.0089	0.005	0.0031	-0.0334	-0.0329	-0.0091	-0.0206
nodes	0.0518	0.049	0.0177	0.0265	0.0058	0.0108	0.0141	0.0203	-0.0447	-0.0532	-0.0255	-0.0081
nogo	-0.0251	-0.007	-0.0085	-0.0053	-0.0912	-0.0897	-0.0943	-0.1041	0.0162	0.0223	0.048	-0.061
noise	0.052	0.0149	0.0411	0.034	0.0434	0.0403	0.0469	0.0587	-0.023	0.0049	-0.0865	0.0955
non	-0.0096	-0.0204	0.014	0.0156	0.0128	0.0245	0.0181	0.017	0.0275	0.0622	0.0262	-0.0159
normal	-0.057	-0.0826	-0.0186	-0.0339	0.0092	0.0266	0.0097	0.0118	0.054	0.0502	0.0395	0.0209
normal controls	-0.0194	-0.0294	-0.0282	-0.0179	-0.0202	-0.0176	-0.0215	-0.0205	controls	-0.0159	-0.0134	0.0423
normalized	-0.0146	-0.0196	-0.0113	-0.0141	-0.0131	-0.0122	-0.0002	-0.007	0.0067	0.0178	-0.0338	-0.0237
normally	-0.016	0.0057	-0.0425	-0.0269	-0.0338	-0.0254	-0.0357	-0.0331	-0.0411	-0.0316	0.0263	0.0192
notably	0.0714	0.054	0.0333	0.0484	0.0113	0.0013	0.0062	0.0136	-0.0665	-0.0506	-0.0728	0.0208
noted	0.0187	0.0215	0.024	0.0199	0.0373	0.0193	0.0194	0.0265	0.0108	-0.0097	-0.0325	-0.0133
notion	-0.0254	-0.0014	-0.0013	-0.01	-0.0144	-0.0131	-0.0097	-0.0117	0.04	0.0605	-0.0026	0.0088
nouns	0.0049	0.0096	-0.0206	-0.0059	0.0399	0.0594	0.0384	0.0405	-0.0319	-0.0147	-0.0213	0.0332
novel	0.0654	0.0595	0.0541	0.0626	0.0751	0.0691	0.068	0.0833	-0.0013	0.0025	-0.0262	0.0643
novelty	0.0229	0.0399	0.0206	0.0246	0.0661	0.0701	0.0675	0.0728	0.0033	0.0351	-0.0369	0.0278
noxious	0.0036	-0.011	0.0674	0.0325	-0.0262	-0.0273	-0.0044	-0.0174	0.0962	0.0853	0.0156	-0.0574
nuclei	-0.1026	-0.0867	0.0546	-0.0347	0.132	0.1435	0.1509	0.133	0.2367	0.1981	-0.0511	-0.0017
nucleus	-0.0188	-0.0823	0.152	0.0711	0.098	0.1058	0.1213	0.0889	0.2678	0.2346	-0.0284	-0.0331
nucleus accumbens	0.0507	-0.0188	0.1413	0.1009	0.0825	0.0766	0.0942	0.0804	accumbens	0.1416	0.1173	-0.038
number	-0.0558	-0.0262	-0.0639	-0.0558	-0.0547	-0.0628	-0.0616	-0.0643	0.0007	-0.0323	0.0447	-0.0424
numbers	-0.0433	-0.0006	-0.0717	-0.0453	-0.0583	-0.0639	-0.0652	-0.0635	-0.0391	-0.0334	0.0743	-0.0176
numerical	-0.0509	-0.0184	-0.09	-0.0644	-0.0387	-0.0476	-0.0494	-0.0434	-0.0543	-0.0538	0.0372	-0.0063
numerous	-0.0141	-0.051	0.0168	0.0154	0.0425	0.0449	0.0505	0.0418	0.0449	0.0493	0.0147	0.0125
object	-0.0227	0.0333	-0.113	-0.073	0.0139	0.0246	0.0137	0.027	-0.1268	-0.0907	-0.024	0.0588
object recognition	0.0101	0.0643	-0.0622	-0.0358	0.0115	0.0201	0.0088	0.0254	recognition	-0.1091	-0.0959	-0.0451
objective	-0.0414	-0.0752	0.014	-0.0063	0.0263	0.0252	0.0197	0.0092	0.086	0.0661	0.0499	-0.0566
objectives	0.0013	-0.0036	0.0269	0.0056	0.0149	0.0149	0.0117	0.0153	0.0364	0.0063	0.0024	-0.0046
objects	-0.0111	0.0356	-0.0865	-0.0551	0.0607	0.0669	0.0631	0.0751	-0.1005	-0.0739	-0.0316	0.0775
observation	-0.0113	0.001	-0.0522	-0.0336	-0.0419	-0.0332	-0.034	-0.0297	-0.0655	-0.0256	-0.007	0.0005
observations	-0.0428	-0.02	0.0079	-0.0233	-0.0005	-0.0021	0.0061	-0.0066	0.0708	0.034	-0.0018	-0.0058
observer	-0.006	-0.0011	-0.049	-0.0265	-0.0064	-0.0118	-0.0176	-0.0034	-0.0602	-0.0528	0.0081	0.0532
observers	-0.0365	-0.0187	-0.0872	-0.0603	-0.0102	-0.0146	-0.0245	-0.0108	-0.0822	-0.0569	0.0184	0.0512
observing	-0.002	0.0119	-0.0523	-0.0228	-0.0122	-0.0107	-0.0072	-0.0052	-0.0818	-0.0369	-0.0014	0.0201
obsessive	-0.0133	-0.0374	0.0212	0.006	-0.025	-0.041	-0.0278	-0.031	0.044	0.003	0.0143	-0.0177
obsessive compulsive	-0.0166	-0.036	0.0162	0.0013	-0.0276	-0.0442	-0.0306	-0.0339	compulsive	0.0409	0.0001	0.0153
obtain	-0.0368	-0.0516	0.0064	-0.0064	-0.0041	0.0095	0.0062	-0.0011	0.0699	0.0538	0.0322	-0.0009
obtained	0	-0.0037	-0.0096	-0.0116	-0.0211	-0.0158	-0.0151	-0.0192	-0.0116	-0.0227	-0.0162	-0.0101
occipital	-0.057	0.0343	-0.1198	-0.0963	0.0201	0.0565	0.0069	0.0225	-0.09	-0.0906	-0.0359	0.0617
occipital cortex	-0.0364	0.0287	-0.087	-0.0672	-0.0008	0.031	-0.0103	0.0026	cortex	-0.076	-0.0764	-0.0359
occipital gyrus	-0.0233	0.0251	-0.0714	-0.0543	0.0223	0.0364	0.0202	0.0289	gyrus	-0.076	-0.0731	-0.0454
occipital lobe	-0.0055	0.0305	-0.012	-0.0172	-0.0053	0.0281	-0.0106	-0.0043	lobe	-0.0029	-0.0124	-0.0131
occipital parietal	-0.052	-0.0207	-0.0944	-0.0767	0.0253	0.0252	0.0016	0.0107	parietal	-0.0656	-0.087	-0.0041
occipital temporal	0.0269	0.0663	-0.0015	0.0068	0.07	0.0767	0.0621	0.0667	temporal	-0.0459	-0.0378	-0.0483
occipito	-0.0446	0.0262	-0.1014	-0.0765	0.0284	0.0401	0.0189	0.0295	-0.0835	-0.0698	-0.0303	0.0861
occipito temporal	-0.0266	0.0483	-0.0923	-0.0634	0.0203	0.0295	0.0148	0.0271	temporal	-0.0946	-0.0786	-0.0343
occipitotemporal	-0.0216	0.0368	-0.0817	-0.0598	0.0304	0.0249	0.0268	0.0387	-0.0976	-0.0803	-0.0314	0.0935
occipitotemporal cortex	-0.0122	0.0429	-0.0787	-0.0549	0.0299	0.0182	0.0265	0.0412	cortex	-0.1054	-0.0963	-0.052
occur	-0.0237	-0.0144	-0.0544	-0.0435	0.0023	0.0078	-0.0025	-0.0013	-0.0463	-0.0297	-0.0114	0.0007
occurred	0.0146	0.0053	0.0255	0.0222	-0.0031	0.0071	0.0044	0.0017	0.0277	0.0402	0.0065	-0.0214
occurrence	-0.0046	-0.0336	0.0115	0.0047	-0.0099	0.0011	-0.0047	-0.0005	0.0133	0.0038	0.0231	0.0028
occurring	0.0268	0.0154	0.0113	0.0225	0.0299	0.0255	0.0383	0.039	-0.0273	-0.0086	0.018	0.0387
occurs	-0.0625	-0.0564	-0.0805	-0.0641	-0.036	-0.0406	-0.0428	-0.0398	-0.0319	-0.009	0.035	-0.0081
ocd	-0.0167	-0.0375	0.0102	-0.0022	-0.0347	-0.0499	-0.0344	-0.0411	0.0329	-0.0087	0.0277	-0.014
oddball	0.0802	0.0517	0.0779	0.0848	-0.023	-0.032	-0.0282	-0.0149	-0.0148	0.0009	-0.0422	0.018
ofc	0.0712	0.0664	0.0822	0.0603	0.0308	0.0249	0.0175	0.0162	0.0184	-0.0529	-0.055	-0.0099
offer	-0.0312	-0.0345	0.0028	-0.0067	0.0429	0.0501	0.0424	0.0362	0.0547	0.0583	0.0086	0.0004
offers	0.0182	0.0101	0.0223	0.0189	-0.0313	-0.0273	-0.0308	-0.0346	-0.0033	-0.0269	-0.0345	-0.0285
old	0.0449	0.0613	0.0031	0.0345	0.002	0.0185	0.0016	0.0093	-0.0476	-0.0341	0.0206	-0.0081
older	-0.0243	-0.0155	-0.0232	-0.0176	0.0135	0.0126	0.0166	0.0093	0.0167	0.0086	0.0657	-0.0228
older adults	-0.0327	-0.0152	-0.0362	-0.0318	-0.0072	-0.0072	-0.0072	-0.0099	adults	0.0048	-0.0044	0.0582
olfactory	-0.0002	-0.0057	0.0748	0.0346	0.0896	0.0862	0.0918	0.0852	0.1232	0.0865	-0.0223	-0.0126
ones	0.0336	0.0437	0.0173	0.0234	-0.0227	-0.025	-0.0223	-0.017	-0.0322	-0.0242	-0.0117	0.0153
ongoing	0.061	0.0696	0.0537	0.056	-0.0131	-0.0239	-0.0126	-0.0033	-0.0056	-0.0205	-0.0344	0.0022
online	0.0279	0.0321	0.0047	0.0149	-0.0083	-0.0061	-0.0059	-0.0043	-0.0172	-0.0098	0.0045	-0.0229
onset	-0.0508	-0.0886	-0.0555	-0.0533	-0.0333	-0.0121	-0.0354	-0.0268	-0.0075	0.0002	0.0321	-0.0016
open	0.0915	0.0881	0.0057	0.0424	-0.013	-0.0171	-0.0224	-0.0017	-0.1419	-0.1342	-0.0671	0.0481
operation	-0.0651	-0.0335	-0.0665	-0.0615	-0.0077	-0.0024	-0.0204	-0.023	0.0059	0.0025	0.0432	-0.0271
operations	-0.0485	-0.0093	-0.036	-0.0315	0.0147	0.0294	0.0185	0.0109	0.0223	0.0498	0.0409	0.003
opercular	0.007	-0.0171	0.0275	0.0206	-0.0596	-0.0442	-0.0512	-0.0517	0.0268	0.0535	0.003	-0.0085
opercularis	-0.0605	-0.082	-0.0389	-0.0398	-0.02	-0.0216	0.0049	-0.0071	0.0206	0.0476	0.0048	0.0421
operculum	0.0408	0.0002	0.0726	0.0575	-0.0824	-0.0797	-0.0597	-0.0746	0.0537	0.0647	-0.0354	-0.0283
opportunity	0.0063	-0.0066	0.0192	0.0112	-0.049	-0.0354	-0.0486	-0.0544	0.0116	-0.0123	-0.0245	-0.0237
opposed	0.0542	0.0691	0.0302	0.0476	-0.0422	-0.0308	-0.0465	-0.0403	-0.035	-0.0274	0.0079	-0.0011
opposite	-0.0166	-0.011	-0.0312	-0.0326	-0.0221	0.0006	-0.0109	-0.0187	-0.0206	-0.0385	0.0033	-0.0432
optimal	0.0158	0.0309	0.0089	0.0107	-0.0506	-0.05	-0.0544	-0.0506	-0.0135	-0.0361	0.0332	-0.0219
optimized	0.0004	-0.0031	0.003	-0.0045	0.027	0.0208	0.036	0.0356	-0.0013	-0.0138	-0.0303	0.0331
options	0.0596	0.0535	0.0663	0.0641	-0.0378	-0.0431	-0.0458	-0.0443	0.0107	-0.0157	-0.0021	-0.0343
oral	-0.0396	-0.0534	0.0399	0.0006	0.0436	0.0529	0.0624	0.045	0.1234	0.1225	-0.0128	0.0236
orbital	0.0556	0.0397	0.0844	0.059	0.0169	0.0154	0.0127	0.0074	0.0449	-0.0139	-0.0386	-0.0212
orbitofrontal	0.0896	0.0622	0.1399	0.1018	0.0332	0.0245	0.0238	0.0172	0.0742	-0.0137	-0.0554	-0.0285
orbitofrontal cortex	0.0917	0.066	0.138	0.1034	0.0421	0.0304	0.0309	0.026	cortex	0.0707	-0.008	-0.0622
order	0.0168	-0.014	0.0228	0.0124	-0.0346	-0.0361	-0.0277	-0.0276	0.0066	0.0032	0.0082	-0.0259
organization	0.0209	0.0163	-0.0116	0.003	-0.0717	-0.0719	-0.0599	-0.057	-0.0542	-0.0295	-0.0013	0.0009
organized	-0.0039	0.0034	-0.0569	-0.0253	-0.0782	-0.0863	-0.0839	-0.08	-0.0827	-0.078	0.0439	-0.0056
orientation	-0.0349	-0.0107	-0.0651	-0.0562	0.0176	0.0175	0.0119	0.0132	-0.0345	-0.0471	-0.0123	0.0018
oriented	-0.0012	-0.0001	-0.0519	-0.0173	-0.0226	-0.0351	-0.0314	-0.0294	-0.079	-0.0533	0.0267	0.0145
orienting	-0.0405	0.0116	-0.0684	-0.0481	-0.0417	-0.0378	-0.0553	-0.0485	-0.036	-0.0115	0.0189	-0.0109
origin	-0.0212	-0.0354	-0.0396	-0.0313	-0.0515	-0.035	-0.0453	-0.0476	-0.0214	0.0003	0.0085	-0.026
original	0.0054	0.0107	-0.0277	-0.0167	0.0185	0.0197	0.0148	0.0147	-0.0557	-0.0526	-0.0064	0.0129
orthographic	-0.0282	0.0071	-0.0704	-0.0481	0.0284	0.0298	0.026	0.033	-0.0637	-0.0333	-0.0085	0.1091
oscillations	-0.0066	-0.006	-0.0219	-0.0127	-0.0194	-0.0057	-0.034	-0.0267	-0.0257	-0.0262	-0.0133	-0.0466
outcome	0.059	0.0189	0.1286	0.101	0.027	0.0277	0.0281	0.0205	0.1027	0.0768	-0.0224	-0.0399
outcomes	0.0079	-0.0189	0.0662	0.0374	-0.0024	0.0017	0.0034	-0.001	0.0781	0.0312	-0.0133	-0.0308
output	-0.0103	-0.0079	0.0156	-0.0009	-0.0375	-0.0253	-0.0266	-0.0271	0.045	0.0767	-0.0156	-0.0047
outside	0.0152	0.0321	-0.0367	-0.0111	-0.0169	-0.0219	-0.0222	-0.0236	-0.0908	-0.0753	0.0041	0.0158
outside scanner	-0.0273	0.0065	-0.0235	-0.0224	0.0238	0.0114	0.0174	0.0142	scanner	-0.0003	0.0033	0.0066
overall	0.0735	0.0576	0.039	0.065	0.0208	0.0269	0.022	0.0327	-0.0481	-0.0173	-0.005	0.0352
overcome	-0.0007	0.0177	0.0105	0.0032	-0.0332	-0.0305	-0.0312	-0.034	0.0083	0.0115	-0.0457	-0.0124
overlap	0.0044	0.021	0.0079	0.0132	-0.0153	-0.0137	-0.0168	-0.0141	-0.0034	-0.0032	-0.0018	0.0155
overlapped	-0.0019	0.0057	-0.0089	-0.0025	-0.0382	-0.0421	-0.0419	-0.0398	-0.0207	-0.002	-0.0029	0.0103
overlapping	0.014	0.022	0.0063	0.0173	-0.0346	-0.026	-0.0255	-0.029	-0.0044	0.0067	0.001	-0.0182
overt	0.0126	0.0205	0.0202	0.0155	-0.0564	-0.05	-0.0436	-0.0519	0.0304	0.0611	0.0379	-0.0082
[truncated: 1,169 more rows]
